# Supplementary material for: (E)-1-(4-Methyl­phen­yl)ethanone [8-(trifluoro­meth­yl)quinolin-4-yl]hydrazone
Source: Acta Crystallogr Sect E Struct Rep Online. 2010 Mar 20;66(Pt 4):o874. doi: 10.1107/S1600536810009475 (PMC2984078; doi:10.1107/S1600536810009475)
Supplement: Supplementary file 1 [file e-66-0o874-sup1.cif]

##############################################################################
###                                                                        ###
###        Electronic paper (Acta Crystallographica Section E)             ###
###                                                                        ###
##############################################################################
#                                                                            #
# This CIF contains the data in a paper accepted for publication in Acta     #
# Crystallographica Section E. It conforms to the requirements of Notes      #
# for Authors for Section E, and has been peer reviewed under the auspices   #
# of the IUCr Commission on Journals.                                        #
#                                                                            #
# Full details of the Crystallographic Information File format               #
# are given in the paper "The Crystallographic Information File (CIF):       #
# a New Standard Archive File for Crystallography" by S. R. Hall, F. H.      #
# Allen and I. D. Brown [Acta Cryst. (1991), A47, 655-685].                  #
#                                                                            #
# The current version of the core CIF dictionary is obtainable from          #
# ftp://ftp.iucr.org/pub/cif_core.dic. The current version number is 2.4.    #
#                                                                            #
# Software is freely available for graphical display of the structure(s) in  #
# this CIF.  For information consult the CIF home page http://www.iucr.org/  #
# cif/home.html                                                              #
#                                                                            #
# This file may be used for bona fide research purposes within the           #
# scientific community so long as proper attribution is given to the journal # 
# article from which it was obtained.                                        #
#                                                                            #
##############################################################################
                                             
data_I
_audit_creation_method     SHELXL-97
_chemical_name_systematic
;
(<i>E</i>)-1-(4-Methylphenyl)ethanone
[8-(trifluoromethyl)quinolin-4-yl]hydrazone
;
_chemical_name_common     ?
_chemical_formula_moiety     'C19 H16 F3 N3'
_chemical_formula_sum     'C19 H16 F3 N3'
_chemical_formula_iupac     'C19 H16 F3 N3'
_chemical_formula_weight     343.35
_chemical_melting_point     ?
_symmetry_cell_setting     monoclinic
_symmetry_space_group_name_H-M     'P 21/c'
_symmetry_space_group_name_Hall     '-P 2ybc'
loop_
    _symmetry_equiv_pos_as_xyz
    'x, y, z'
    '-x, y+1/2, -z+1/2'
    '-x, -y, -z'
    'x, -y-1/2, z-1/2'
_cell_length_a     8.2811(9)
_cell_length_b     14.8443(15)
_cell_length_c     13.5325(15)
_cell_angle_alpha     90.00
_cell_angle_beta     90.601(9)
_cell_angle_gamma     90.00
_cell_volume     1663.4(3)
_cell_formula_units_Z     4
_cell_measurement_reflns_used     4730
_cell_measurement_theta_min     3.0064
_cell_measurement_theta_max     28.0423
_cell_measurement_temperature     295(2)
_exptl_crystal_description     prism
_exptl_crystal_colour     yellow
_exptl_crystal_size_max     0.4
_exptl_crystal_size_mid     0.15
_exptl_crystal_size_min     0.15
_exptl_crystal_density_diffrn     1.371
_exptl_crystal_density_meas     .
_exptl_crystal_density_method     'not measured'
_exptl_crystal_F_000     712
_exptl_absorpt_coefficient_mu     0.106
_exptl_absorpt_correction_type     'multi-scan'
_exptl_absorpt_process_details     '(CrysAlis Pro; Oxford Diffraction, 2009)'
_exptl_absorpt_correction_T_min     0.73695
_exptl_absorpt_correction_T_max     1.00000
_diffrn_ambient_temperature     295(2)
_diffrn_radiation_type     MoK\a
_diffrn_radiation_wavelength     0.71073
_diffrn_radiation_source     'Enhance (Mo) X-ray Source'
_diffrn_radiation_monochromator     'graphite'
_diffrn_measurement_device_type
                         'Oxford Diffraction Xcalibur Sapphire2 large Be window'
_diffrn_measurement_method     '\w-scan'
_diffrn_detector_area_resol_mean     8.1929
_diffrn_reflns_number     8893
_diffrn_reflns_av_R_equivalents     0.0211
_diffrn_reflns_av_sigmaI/netI     0.0276
_diffrn_reflns_theta_min     3.01
_diffrn_reflns_theta_max     28.10
_diffrn_reflns_theta_full     25.00
_diffrn_measured_fraction_theta_max     0.835
_diffrn_measured_fraction_theta_full     0.969
_diffrn_reflns_limit_h_min     -10
_diffrn_reflns_limit_h_max     10
_diffrn_reflns_limit_k_min     -17
_diffrn_reflns_limit_k_max     19
_diffrn_reflns_limit_l_min     -17
_diffrn_reflns_limit_l_max     13
_refine_special_details
;
Refinement of <i>F</i>^2^ against ALL reflections. The weighted <i>R</i>-factor
wR and goodness of fit <i>S</i> are based on <i>F</i>^2^, conventional
<i>R</i>-factors <i>R</i> are based on <i>F</i>, with <i>F</i> set to zero for
negative <i>F</i>^2^. The threshold expression of <i>F</i>^2^ >
\s(<i>F</i>^2^) is used only for calculating <i>R</i>-factors(gt) etc. and is
not relevant to the choice of reflections for refinement. <i>R</i>-factors
based on <i>F</i>^2^ are statistically about twice as large as those based on
<i>F</i>, and <i>R</i>- factors based on ALL data will be even larger.
;
_reflns_number_total     3391
_reflns_number_gt     2248
_reflns_threshold_expression     I>2sigma(I)
_refine_ls_structure_factor_coef     Fsqd
_refine_ls_matrix_type     full
_refine_ls_R_factor_all     0.0738
_refine_ls_R_factor_gt     0.0485
_refine_ls_wR_factor_gt     0.1471
_refine_ls_wR_factor_ref     0.1564
_refine_ls_goodness_of_fit_ref     1.120
_refine_ls_restrained_S_all     1.120
_refine_ls_number_reflns     3391
_refine_ls_number_parameters     229
_refine_ls_number_restraints     0
_refine_ls_hydrogen_treatment     constr
_refine_ls_weighting_scheme     calc
_refine_ls_weighting_details
         'calc w=1/[\s^2^(Fo^2^)+(0.0897P)^2^+0.0000P] where P=(Fo^2^+2Fc^2^)/3'
_atom_sites_solution_hydrogens     geom
_atom_sites_solution_primary     direct
_atom_sites_solution_secondary     difmap
_refine_ls_shift/su_max     0.001
_refine_ls_shift/su_mean     0.000
_refine_diff_density_max     0.254
_refine_diff_density_min     -0.187
_refine_ls_extinction_method     'SHELXL97 (Sheldrick, 2008)'
_refine_ls_extinction_coef     0.019(3)
_refine_ls_extinction_expression
                                  'Fc^*^=kFc[1+0.001xFc^2^\l^3^/sin(2\q)]^-1/4^'
loop_
    _atom_type_symbol
    _atom_type_description
    _atom_type_scat_dispersion_real
    _atom_type_scat_dispersion_imag
    _atom_type_scat_source
    'C' 'C' 0.0033 0.0016
                         'International Tables Vol C Tables 4.2.6.8 and 6.1.1.4'
    'H' 'H' 0.0000 0.0000
                         'International Tables Vol C Tables 4.2.6.8 and 6.1.1.4'
    'N' 'N' 0.0061 0.0033
                         'International Tables Vol C Tables 4.2.6.8 and 6.1.1.4'
    'F' 'F' 0.0171 0.0103
                         'International Tables Vol C Tables 4.2.6.8 and 6.1.1.4'
_computing_data_collection     'CrysAlis Pro (Oxford Diffraction, 2009)'
_computing_cell_refinement     'CrysAlis Pro (Oxford Diffraction, 2009)'
_computing_data_reduction     'CrysAlis Pro (Oxford Diffraction, 2009)'
_computing_structure_solution     'SIR92 (Altomare <i>et al.</i>,  1993)'
_computing_structure_refinement     'SHELXL97 (Sheldrick, 2008)'
_computing_molecular_graphics
;
Stereochemical Workstation Operation Manual (Siemens, 1989)
and Mercury (Macrae <i>et al.</i>,  2008)
;
_computing_publication_material     'SHELXL97 (Sheldrick, 2008)'
loop_
    _atom_site_type_symbol
    _atom_site_label
    _atom_site_fract_x
    _atom_site_fract_y
    _atom_site_fract_z
    _atom_site_U_iso_or_equiv
    _atom_site_adp_type
    _atom_site_calc_flag
    _atom_site_refinement_flags
    _atom_site_occupancy
    _atom_site_disorder_assembly
    _atom_site_disorder_group
    N N1 0.83992(19) 0.01946(10) 0.20074(10) 0.0513(4) Uani d . 1 . .
    C C2 0.7602(3) -0.05642(13) 0.20928(14) 0.0597(6) Uani d . 1 . .
    H H2 0.7546 -0.0817 0.2721 0.072 Uiso calc R 1 . .
    C C3 0.6830(2) -0.10262(12) 0.13230(13) 0.0537(5) Uani d . 1 . .
    H H3 0.6293 -0.1565 0.1444 0.064 Uiso calc R 1 . .
    C C4 0.68734(19) -0.06746(11) 0.03860(12) 0.0401(4) Uani d . 1 . .
    C C5 0.77200(18) 0.01539(10) 0.02401(11) 0.0370(4) Uani d . 1 . .
    C C6 0.7863(2) 0.05794(11) -0.06808(13) 0.0474(5) Uani d . 1 . .
    H H6 0.7370 0.0323 -0.1233 0.057 Uiso calc R 1 . .
    C C7 0.8702(2) 0.13543(12) -0.07816(15) 0.0573(5) Uani d . 1 . .
    H H7 0.8792 0.1620 -0.1401 0.069 Uiso calc R 1 . .
    C C8 0.9435(2) 0.17588(12) 0.00411(16) 0.0553(5) Uani d . 1 . .
    H H8 1.0003 0.2295 -0.0034 0.066 Uiso calc R 1 . .
    C C9 0.93256(19) 0.13729(11) 0.09527(14) 0.0430(4) Uani d . 1 . .
    C C91 1.0141(2) 0.18041(12) 0.18190(16) 0.0564(5) Uani d . 1 . .
    F F91A 0.91479(15) 0.20118(9) 0.25506(10) 0.0827(5) Uani d . 1 . .
    F F91B 1.09032(17) 0.25657(8) 0.15776(12) 0.0910(5) Uani d . 1 . .
    F F91C 1.12986(14) 0.12807(8) 0.22230(9) 0.0708(4) Uani d . 1 . .
    C C10 0.84643(19) 0.05542(10) 0.10817(12) 0.0388(4) Uani d . 1 . .
    N N11 0.61492(17) -0.10952(9) -0.04049(11) 0.0469(4) Uani d . 1 . .
    H H11 0.6160 -0.0855 -0.0983 0.056 Uiso calc R 1 . .
    N N12 0.54053(17) -0.19105(9) -0.02519(10) 0.0451(4) Uani d . 1 . .
    C C13 0.47706(18) -0.23051(12) -0.10088(13) 0.0409(4) Uani d . 1 . .
    C C14 0.4800(2) -0.19314(13) -0.20397(13) 0.0536(5) Uani d . 1 . .
    H H14A 0.4451 -0.1315 -0.2031 0.080 Uiso calc R 1 . .
    H H14B 0.4088 -0.2277 -0.2457 0.080 Uiso calc R 1 . .
    H H14C 0.5879 -0.1964 -0.2290 0.080 Uiso calc R 1 . .
    C C15 0.39938(19) -0.31859(12) -0.08073(12) 0.0426(4) Uani d . 1 . .
    C C16 0.3532(3) -0.37659(15) -0.15437(16) 0.0757(7) Uani d . 1 . .
    H H16 0.3689 -0.3603 -0.2199 0.091 Uiso calc R 1 . .
    C C17 0.2841(3) -0.45844(17) -0.13344(18) 0.0938(9) Uani d . 1 . .
    H H17 0.2546 -0.4961 -0.1855 0.113 Uiso calc R 1 . .
    C C18 0.2571(3) -0.48652(14) -0.03884(16) 0.0652(6) Uani d . 1 . .
    C C19 0.2963(3) -0.42716(16) 0.03489(17) 0.0790(7) Uani d . 1 . .
    H H19 0.2747 -0.4424 0.1001 0.095 Uiso calc R 1 . .
    C C20 0.3673(3) -0.34517(15) 0.01459(15) 0.0711(6) Uani d . 1 . .
    H H20 0.3942 -0.3069 0.0666 0.085 Uiso calc R 1 . .
    C C21 0.1827(4) -0.57785(17) -0.0168(2) 0.0937(8) Uani d . 1 . .
    H H21A 0.1198 -0.5974 -0.0728 0.141 Uiso calc R 1 . .
    H H21B 0.1145 -0.5730 0.0399 0.141 Uiso calc R 1 . .
    H H21C 0.2669 -0.6208 -0.0036 0.141 Uiso calc R 1 . .
loop_
    _atom_site_aniso_label
    _atom_site_aniso_U_11
    _atom_site_aniso_U_22
    _atom_site_aniso_U_33
    _atom_site_aniso_U_12
    _atom_site_aniso_U_13
    _atom_site_aniso_U_23
    N1 0.0716(10) 0.0439(9) 0.0383(9) -0.0069(8) 0.0033(7) -0.0045(7)
    C2 0.0930(14) 0.0510(12) 0.0352(11) -0.0162(11) 0.0069(10) 0.0043(8)
    C3 0.0784(13) 0.0422(10) 0.0407(11) -0.0182(9) 0.0096(9) 0.0018(8)
    C4 0.0468(9) 0.0359(9) 0.0376(10) -0.0010(7) 0.0063(7) -0.0037(7)
    C5 0.0413(8) 0.0325(9) 0.0374(9) 0.0042(7) 0.0063(7) 0.0002(7)
    C6 0.0576(11) 0.0425(10) 0.0419(11) -0.0032(8) 0.0007(8) 0.0063(8)
    C7 0.0696(12) 0.0489(11) 0.0535(12) -0.0040(10) 0.0015(10) 0.0173(9)
    C8 0.0566(11) 0.0326(9) 0.0768(15) -0.0044(8) 0.0033(10) 0.0108(9)
    C9 0.0436(9) 0.0305(9) 0.0550(11) 0.0029(7) 0.0042(8) -0.0027(8)
    C91 0.0586(11) 0.0383(10) 0.0723(14) -0.0024(9) 0.0007(11) -0.0079(10)
    F91A 0.0791(8) 0.0770(9) 0.0921(10) -0.0038(6) 0.0074(7) -0.0479(7)
    F91B 0.1055(10) 0.0536(8) 0.1134(11) -0.0350(7) -0.0218(8) -0.0004(7)
    F91C 0.0662(7) 0.0711(8) 0.0748(9) 0.0030(6) -0.0153(6) -0.0064(6)
    C10 0.0440(9) 0.0318(9) 0.0407(10) 0.0044(7) 0.0061(7) -0.0031(7)
    N11 0.0603(9) 0.0418(9) 0.0385(8) -0.0095(7) 0.0008(7) 0.0017(6)
    N12 0.0516(8) 0.0389(8) 0.0451(9) -0.0074(6) 0.0035(7) -0.0030(7)
    C13 0.0398(9) 0.0432(10) 0.0398(10) 0.0019(7) 0.0027(7) -0.0035(8)
    C14 0.0549(10) 0.0589(12) 0.0468(11) -0.0128(9) -0.0026(9) 0.0019(9)
    C15 0.0420(9) 0.0446(10) 0.0412(10) -0.0023(7) -0.0002(7) -0.0038(8)
    C16 0.1163(18) 0.0696(15) 0.0415(12) -0.0364(14) 0.0040(12) -0.0073(10)
    C17 0.151(2) 0.0727(16) 0.0582(15) -0.0566(16) 0.0012(15) -0.0164(12)
    C18 0.0776(13) 0.0546(13) 0.0633(14) -0.0191(11) -0.0049(11) 0.0019(10)
    C19 0.1223(19) 0.0664(15) 0.0481(13) -0.0332(14) -0.0083(13) 0.0116(11)
    C20 0.1085(17) 0.0601(13) 0.0446(12) -0.0282(12) -0.0088(12) -0.0011(10)
    C21 0.123(2) 0.0671(16) 0.0911(19) -0.0361(15) -0.0111(16) 0.0132(13)
_geom_special_details
;
All esds (except the esd in the dihedral angle between two l.s. planes) are
estimated using the full covariance matrix. The cell esds are taken into
account individually in the estimation of esds in distances, angles and
torsion angles; correlations between esds in cell parameters are only used
when they are defined by crystal symmetry. An approximate (isotropic)
treatment of cell esds is used for estimating esds involving l.s. planes.
;
loop_
    _geom_bond_atom_site_label_1
    _geom_bond_atom_site_label_2
    _geom_bond_site_symmetry_2
    _geom_bond_distance
    _geom_bond_publ_flag
    N1 C2 . 1.311(2) ?
    N1 C10 . 1.363(2) ?
    C2 C3 . 1.397(3) ?
    C2 H2 . 0.9300 ?
    C3 C4 . 1.372(2) ?
    C3 H3 . 0.9300 ?
    C4 N11 . 1.372(2) ?
    C4 C5 . 1.430(2) ?
    C5 C6 . 1.403(2) ?
    C5 C10 . 1.420(2) ?
    C6 C7 . 1.351(2) ?
    C6 H6 . 0.9300 ?
    C7 C8 . 1.398(3) ?
    C7 H7 . 0.9300 ?
    C8 C9 . 1.364(3) ?
    C8 H8 . 0.9300 ?
    C9 C10 . 1.421(2) ?
    C9 C91 . 1.491(3) ?
    C91 F91A . 1.330(2) ?
    C91 F91B . 1.337(2) ?
    C91 F91C . 1.345(2) ?
    N11 N12 . 1.3746(18) ?
    N11 H11 . 0.8600 ?
    N12 C13 . 1.287(2) ?
    C13 C15 . 1.484(2) ?
    C13 C14 . 1.502(2) ?
    C14 H14A . 0.9600 ?
    C14 H14B . 0.9600 ?
    C14 H14C . 0.9600 ?
    C15 C16 . 1.369(3) ?
    C15 C20 . 1.377(2) ?
    C16 C17 . 1.374(3) ?
    C16 H16 . 0.9300 ?
    C17 C18 . 1.367(3) ?
    C17 H17 . 0.9300 ?
    C18 C19 . 1.368(3) ?
    C18 C21 . 1.520(3) ?
    C19 C20 . 1.380(3) ?
    C19 H19 . 0.9300 ?
    C20 H20 . 0.9300 ?
    C21 H21A . 0.9600 ?
    C21 H21B . 0.9600 ?
    C21 H21C . 0.9600 ?
loop_
    _geom_angle_atom_site_label_1
    _geom_angle_atom_site_label_2
    _geom_angle_atom_site_label_3
    _geom_angle_site_symmetry_1
    _geom_angle_site_symmetry_3
    _geom_angle
    _geom_angle_publ_flag
    C2 N1 C10 . . 116.24(15) ?
    N1 C2 C3 . . 125.66(17) ?
    N1 C2 H2 . . 117.2 ?
    C3 C2 H2 . . 117.2 ?
    C4 C3 C2 . . 119.09(16) ?
    C4 C3 H3 . . 120.5 ?
    C2 C3 H3 . . 120.5 ?
    N11 C4 C3 . . 122.16(15) ?
    N11 C4 C5 . . 119.64(15) ?
    C3 C4 C5 . . 118.19(15) ?
    C6 C5 C10 . . 118.96(15) ?
    C6 C5 C4 . . 123.75(15) ?
    C10 C5 C4 . . 117.29(14) ?
    C7 C6 C5 . . 121.40(17) ?
    C7 C6 H6 . . 119.3 ?
    C5 C6 H6 . . 119.3 ?
    C6 C7 C8 . . 120.31(17) ?
    C6 C7 H7 . . 119.8 ?
    C8 C7 H7 . . 119.8 ?
    C9 C8 C7 . . 120.48(16) ?
    C9 C8 H8 . . 119.8 ?
    C7 C8 H8 . . 119.8 ?
    C8 C9 C10 . . 120.57(17) ?
    C8 C9 C91 . . 119.79(16) ?
    C10 C9 C91 . . 119.63(16) ?
    F91A C91 F91B . . 106.44(16) ?
    F91A C91 F91C . . 105.95(17) ?
    F91B C91 F91C . . 104.57(15) ?
    F91A C91 C9 . . 113.97(16) ?
    F91B C91 C9 . . 112.45(17) ?
    F91C C91 C9 . . 112.74(15) ?
    N1 C10 C5 . . 123.52(14) ?
    N1 C10 C9 . . 118.20(15) ?
    C5 C10 C9 . . 118.28(15) ?
    C4 N11 N12 . . 118.44(14) ?
    C4 N11 H11 . . 120.8 ?
    N12 N11 H11 . . 120.8 ?
    C13 N12 N11 . . 117.43(14) ?
    N12 C13 C15 . . 115.40(15) ?
    N12 C13 C14 . . 124.10(16) ?
    C15 C13 C14 . . 120.50(15) ?
    C13 C14 H14A . . 109.5 ?
    C13 C14 H14B . . 109.5 ?
    H14A C14 H14B . . 109.5 ?
    C13 C14 H14C . . 109.5 ?
    H14A C14 H14C . . 109.5 ?
    H14B C14 H14C . . 109.5 ?
    C16 C15 C20 . . 116.53(17) ?
    C16 C15 C13 . . 122.61(17) ?
    C20 C15 C13 . . 120.85(16) ?
    C15 C16 C17 . . 121.3(2) ?
    C15 C16 H16 . . 119.3 ?
    C17 C16 H16 . . 119.3 ?
    C18 C17 C16 . . 122.4(2) ?
    C18 C17 H17 . . 118.8 ?
    C16 C17 H17 . . 118.8 ?
    C17 C18 C19 . . 116.54(19) ?
    C17 C18 C21 . . 121.8(2) ?
    C19 C18 C21 . . 121.7(2) ?
    C18 C19 C20 . . 121.4(2) ?
    C18 C19 H19 . . 119.3 ?
    C20 C19 H19 . . 119.3 ?
    C15 C20 C19 . . 121.71(19) ?
    C15 C20 H20 . . 119.1 ?
    C19 C20 H20 . . 119.1 ?
    C18 C21 H21A . . 109.5 ?
    C18 C21 H21B . . 109.5 ?
    H21A C21 H21B . . 109.5 ?
    C18 C21 H21C . . 109.5 ?
    H21A C21 H21C . . 109.5 ?
    H21B C21 H21C . . 109.5 ?
loop_
    _geom_torsion_atom_site_label_1
    _geom_torsion_atom_site_label_2
    _geom_torsion_atom_site_label_3
    _geom_torsion_atom_site_label_4
    _geom_torsion_site_symmetry_1
    _geom_torsion_site_symmetry_2
    _geom_torsion_site_symmetry_3
    _geom_torsion_site_symmetry_4
    _geom_torsion
    _geom_torsion_publ_flag
    C10 N1 C2 C3 . . . . 0.1(3) ?
    N1 C2 C3 C4 . . . . -0.4(3) ?
    C2 C3 C4 N11 . . . . 179.62(17) ?
    C2 C3 C4 C5 . . . . 0.2(3) ?
    N11 C4 C5 C6 . . . . 0.1(2) ?
    C3 C4 C5 C6 . . . . 179.55(17) ?
    N11 C4 C5 C10 . . . . -179.21(14) ?
    C3 C4 C5 C10 . . . . 0.2(2) ?
    C10 C5 C6 C7 . . . . 0.6(3) ?
    C4 C5 C6 C7 . . . . -178.79(16) ?
    C5 C6 C7 C8 . . . . -0.8(3) ?
    C6 C7 C8 C9 . . . . 0.6(3) ?
    C7 C8 C9 C10 . . . . 0.0(3) ?
    C7 C8 C9 C91 . . . . 178.86(17) ?
    C8 C9 C91 F91A . . . . 122.12(19) ?
    C10 C9 C91 F91A . . . . -59.0(2) ?
    C8 C9 C91 F91B . . . . 0.9(2) ?
    C10 C9 C91 F91B . . . . 179.75(15) ?
    C8 C9 C91 F91C . . . . -117.05(18) ?
    C10 C9 C91 F91C . . . . 61.8(2) ?
    C2 N1 C10 C5 . . . . 0.4(3) ?
    C2 N1 C10 C9 . . . . -179.55(16) ?
    C6 C5 C10 N1 . . . . -179.90(15) ?
    C4 C5 C10 N1 . . . . -0.5(2) ?
    C6 C5 C10 C9 . . . . 0.0(2) ?
    C4 C5 C10 C9 . . . . 179.39(13) ?
    C8 C9 C10 N1 . . . . 179.64(15) ?
    C91 C9 C10 N1 . . . . 0.8(2) ?
    C8 C9 C10 C5 . . . . -0.3(2) ?
    C91 C9 C10 C5 . . . . -179.13(15) ?
    C3 C4 N11 N12 . . . . -2.2(2) ?
    C5 C4 N11 N12 . . . . 177.15(13) ?
    C4 N11 N12 C13 . . . . -178.20(15) ?
    N11 N12 C13 C15 . . . . 179.54(13) ?
    N11 N12 C13 C14 . . . . 0.2(2) ?
    N12 C13 C15 C16 . . . . -167.60(19) ?
    C14 C13 C15 C16 . . . . 11.8(3) ?
    N12 C13 C15 C20 . . . . 13.7(2) ?
    C14 C13 C15 C20 . . . . -166.96(18) ?
    C20 C15 C16 C17 . . . . -2.4(4) ?
    C13 C15 C16 C17 . . . . 178.8(2) ?
    C15 C16 C17 C18 . . . . 0.2(4) ?
    C16 C17 C18 C19 . . . . 2.7(4) ?
    C16 C17 C18 C21 . . . . -179.1(3) ?
    C17 C18 C19 C20 . . . . -3.3(4) ?
    C21 C18 C19 C20 . . . . 178.5(2) ?
    C16 C15 C20 C19 . . . . 1.7(3) ?
    C13 C15 C20 C19 . . . . -179.5(2) ?
    C18 C19 C20 C15 . . . . 1.2(4) ?
loop_
    _geom_hbond_atom_site_label_D
    _geom_hbond_atom_site_label_H
    _geom_hbond_atom_site_label_A
    _geom_hbond_site_symmetry_A
    _geom_hbond_distance_DH
    _geom_hbond_distance_HA
    _geom_hbond_distance_DA
    _geom_hbond_angle_DHA
    C7 H7 F91A 4_565 0.93 2.50 3.336(2) 150
    C14 H14C F91C 3_755 0.96 2.55 3.384(2) 146
    C17 H17 F91C 4_455 0.93 2.54 3.425(3) 160
data_global
_journal_date_recd_electronic     2010-03-05
_journal_date_accepted     2010-03-12
_journal_name_full     'Acta Crystallographica, Section E'
_journal_year     2010
_journal_volume     66
_journal_issue      4
_journal_page_first     o874
_journal_page_last     o874
_journal_paper_category     QO
_journal_coeditor_code     DN2546
_publ_contact_author
;
Maciej Kubicki
Faculty of Chemistry
Adam Mickiewicz University
Grunwaldzka 6
60-780 Pozna\'n
Poland
;
_publ_contact_author_email     mkubicki@amu.edu.pl
_publ_section_title
;
(<i>E</i>)-1-(4-Methylphenyl)ethanone
[8-(trifluoromethyl)quinolin-4-yl]hydrazone
;
loop_
    _publ_author_name
    _publ_author_address
    'Dutkiewicz, Grzegorz'
;  Department of Chemistry
Adam Mickiewicz University
Grunwaldzka 6
60-780 Pozna\'n
Poland
;
    'Mayekar, Anil N.'
;  Department of Studies in Chemistry
University of Mysore
Manasagangotri, Mysore 570 006
India
;
    'Yathirajan, H. S.'
;  Department of Studies in Chemistry
University of Mysore
Manasagangotri, Mysore 570 006
India
;
    'Narayana, B.'
;  Department of Studies in Chemistry
Mangalore University
Mangalagangotri-574 199
India
;
    'Kubicki, Maciej'
;  Department of Chemistry
Adam Mickiewicz University
Grunwaldzka 6
60-780 Pozna\'n
Poland
;
_publ_section_synopsis     .
