# Supplementary material for: (E)-1-(4-Methyl­phen­yl)ethanone [8-(trifluoro­meth­yl)quinolin-4-yl]hydrazone
Source: Acta Crystallogr Sect E Struct Rep Online. 2010 Mar 20;66(Pt 4):o874. doi: 10.1107/S1600536810009475 (PMC2984078; doi:10.1107/S1600536810009475)
Supplement: Supplementary file 2 [file e-66-0o874-Isup2.hkl]

#
# h,k,l, Fc-squared, Fo-squared, sigma(Fo-squared) and status flag
#
data_I
_shelx_title '    743 in P2(1)/c'
_shelx_refln_list_code          4
_shelx_F_calc_maximum      205.15
_exptl_crystal_F_000       712.00
_reflns_d_resolution_high  0.7544
 
loop_
 _symmetry_equiv_pos_as_xyz
 'x, y, z'
 '-x, y+1/2, -z+1/2'
 '-x, -y, -z'
 'x, -y-1/2, z-1/2'
 
_cell_length_a     8.2811
_cell_length_b    14.8443
_cell_length_c    13.5325
_cell_angle_alpha  90.000
_cell_angle_beta   90.601
_cell_angle_gamma  90.000
 
_shelx_F_squared_multiplier     1.000
 
loop_
 _refln_index_h
 _refln_index_k
 _refln_index_l
 _refln_F_squared_calc
 _refln_F_squared_meas
 _refln_F_squared_sigma
 _refln_observed_status
   2   0   0      896.35      770.50      3.55 o
   3   0   0      492.38      527.96      8.54 o
   4   0   0      779.03      666.59      3.30 o
   5   0   0      576.12      582.37      4.40 o
   6   0   0       30.58       24.53      1.28 o
   7   0   0       33.80       35.29      2.08 o
   8   0   0       23.92       19.04      3.08 o
   2   1   0       51.94       43.60      0.78 o
   3   1   0      680.04      690.40      3.08 o
   4   1   0       54.01       58.22      0.70 o
   5   1   0      146.69      145.77      1.15 o
   6   1   0       95.54       93.48      1.59 o
   7   1   0        0.09       -0.55      1.30 o
   8   1   0        6.89        7.97      2.46 o
   9   1   0        0.10        0.04      2.94 o
  10   1   0       31.46       31.27      7.97 o
   1   2   0       32.55       33.77      0.76 o
   2   2   0    39742.42    40704.25    834.80 o
   3   2   0       14.40       13.55      0.54 o
   4   2   0      350.30      294.81      2.53 o
   5   2   0      502.98      517.33      4.45 o
   6   2   0       62.99       51.09      1.21 o
   7   2   0       88.19       78.94      2.26 o
   8   2   0        0.01        3.87      4.38 o
   9   2   0        4.14        2.04      3.02 o
  10   2   0        7.12       10.53      3.96 o
   1   3   0       12.15       14.05      0.56 o
   2   3   0     1350.61     1386.43     15.30 o
   3   3   0      111.26       94.89      0.90 o
   4   3   0        0.13        3.55      0.70 o
   5   3   0       42.22       41.10      2.38 o
   6   3   0       15.47       12.44      1.00 o
   7   3   0        1.76        3.82      1.79 o
   8   3   0        2.53        3.35      2.11 o
   9   3   0        0.31        0.84      2.61 o
  10   3   0        0.94        7.17      5.20 o
   0   4   0      871.99      818.01     38.97 o
   1   4   0      163.38      181.56      2.02 o
   2   4   0       51.90       52.42      1.33 o
   3   4   0     1434.24     1433.91     10.17 o
   4   4   0     2263.76     2086.42     10.15 o
   5   4   0       30.50       28.77      2.33 o
   6   4   0       31.19       26.58      1.90 o
   7   4   0       13.68       16.35      1.94 o
   8   4   0        0.00        0.17      2.08 o
   9   4   0        3.74        4.95      3.78 o
  10   4   0        0.19        1.48      5.35 o
   1   5   0       32.50       46.54      1.05 o
   2   5   0       24.98       44.23      1.13 o
   3   5   0     1825.01     1979.74      6.90 o
   4   5   0     1221.06     1328.72      8.21 o
   5   5   0       16.52       13.95      1.83 o
   6   5   0       86.39       73.09      2.94 o
   7   5   0       17.73       11.29      2.64 o
   8   5   0        1.80        3.69      3.04 o
   9   5   0       52.34       44.80      4.64 o
   0   6   0       68.79       79.75      1.88 o
   1   6   0       57.29       54.35      1.19 o
   2   6   0     1110.82     1131.55     10.26 o
   3   6   0        7.70        8.73      1.04 o
   4   6   0       44.28       34.84      1.11 o
   5   6   0      135.17      116.06      2.57 o
   6   6   0       32.98       20.28      2.23 o
   7   6   0        0.00       -0.09      3.30 o
   8   6   0        9.55        3.42      2.99 o
   1   7   0     6051.29     6785.08     24.32 o
   2   7   0      763.99      751.50      6.82 o
   3   7   0      361.63      343.27      2.60 o
   4   7   0       61.99       50.29      1.28 o
   5   7   0       79.43       90.12      1.13 o
   6   7   0       48.30       57.57      4.63 o
   7   7   0       72.31       64.99      3.28 o
   8   7   0        9.29        0.52      3.13 o
   9   7   0       12.01        6.50      3.88 o
   0   8   0      231.88      234.71      5.15 o
   1   8   0      263.66      264.07      3.65 o
   2   8   0       35.70       27.95      1.39 o
   3   8   0       22.27       23.05      1.66 o
   4   8   0      766.34      721.52      8.04 o
   5   8   0       88.69      100.63      3.14 o
   6   8   0       40.27       39.26      2.41 o
   7   8   0        4.26       -0.50      3.22 o
   8   8   0       44.90       43.69      3.56 o
   9   8   0        0.12        2.01      3.21 o
   1   9   0      551.81      644.85     15.49 o
   2   9   0      323.02      278.25      3.23 o
   3   9   0      305.53      326.45      3.39 o
   4   9   0      136.59      131.61      2.26 o
   5   9   0        0.36       -0.73      2.70 o
   6   9   0        6.11        7.77      2.52 o
   7   9   0      104.00      100.59      3.34 o
   8   9   0        2.98        2.64      3.41 o
   9   9   0        3.69        2.60      5.14 o
   0  10   0        7.53       18.23      3.75 o
   1  10   0      535.94      552.83      4.42 o
   2  10   0      221.91      196.81      4.09 o
   3  10   0       33.47       32.95      4.02 o
   4  10   0       57.09       51.68      2.75 o
   5  10   0       19.81       18.40      2.63 o
   6  10   0        5.34        5.52      2.48 o
   7  10   0        0.51        0.81      2.58 o
   8  10   0        3.33        5.34      3.63 o
   1  11   0      113.76      119.60      2.95 o
   2  11   0      366.51      336.65      4.79 o
   3  11   0       23.08       13.68      3.36 o
   4  11   0       21.61       16.69      2.43 o
   5  11   0        6.95        9.44      2.56 o
   6  11   0        0.12        1.39      2.71 o
   7  11   0        4.70        5.22      2.61 o
   8  11   0       12.72       13.73      5.38 o
   9  11   0        3.35        0.30      5.90 o
   0  12   0       14.19       16.87      2.99 o
   1  12   0        0.38        1.02      2.29 o
   2  12   0        0.38       -0.28      3.07 o
   3  12   0       76.77       87.23      4.10 o
   4  12   0       43.18       41.10      2.99 o
   5  12   0       15.84       10.44      2.72 o
   6  12   0        1.07       -0.76      2.72 o
   7  12   0        0.17        1.49      2.94 o
   8  12   0        1.51        5.99      5.75 o
   1  13   0        0.69        0.17      2.43 o
   2  13   0       36.98       33.61      3.56 o
   3  13   0      129.66      127.17      4.70 o
   4  13   0       33.51       29.84      3.05 o
   5  13   0       15.32        9.51      2.99 o
   6  13   0        1.39        1.33      3.09 o
   7  13   0        1.69        4.29      5.93 o
   0  14   0       19.43       19.06      3.54 o
   1  14   0       17.44       19.25      2.43 o
   2  14   0      142.33      134.96      4.89 o
   3  14   0       43.07       39.55      6.05 o
   4  14   0        1.05        5.55      2.68 o
   5  14   0       24.87       27.71      3.19 o
   6  14   0        1.47        0.74      3.05 o
   1  15   0       67.77       75.49      2.88 o
   2  15   0        4.86        5.70      4.13 o
   3  15   0        0.62        2.09      3.81 o
   4  15   0        4.37        8.99      3.04 o
   5  15   0       11.76        8.80      2.99 o
   6  15   0        6.63       19.05      5.29 o
   0  16   0      468.38      469.21     11.79 o
   1  16   0       27.82       29.71      2.72 o
   2  16   0        4.32        4.80      3.05 o
   3  16   0       14.17       13.62      3.96 o
   4  16   0        1.57        1.87      3.14 o
   5  16   0        7.99        9.95      5.29 o
   6  16   0        1.18        1.42      5.90 o
   1  17   0       31.45       31.08      3.15 o
   2  17   0        0.50        3.02      3.45 o
   3  17   0        2.57        1.75      4.14 o
   4  17   0        4.90        7.71      5.38 o
   5  17   0        4.83        4.99      5.32 o
   0  18   0        0.33        0.62      3.98 o
   1  18   0        7.97       13.60      3.17 o
   2  18   0       29.44       28.46      5.75 o
   1  19   0       11.99       10.01      6.20 o
 -10   1   1        1.51        0.27      3.97 o
  -9   1   1       16.25       13.61      2.40 o
  -8   1   1        4.19        1.50      2.59 o
  -7   1   1      161.11      155.41      2.83 o
  -6   1   1       25.98       24.57      0.73 o
  -5   1   1        4.72        4.57      0.58 o
  -4   1   1       39.59       42.04      0.82 o
  -3   1   1      235.08      242.43      1.65 o
  -2   1   1        9.68       18.38      0.55 o
  -1   1   1      300.75      310.60      1.79 o
   1   1   1     1835.52     1863.95      6.31 o
   2   1   1     1410.43     1291.90      3.54 o
   3   1   1     1012.24      965.15      3.82 o
   4   1   1       36.82       35.24      0.77 o
   5   1   1       66.94       46.37      1.03 o
   6   1   1       16.90       19.52      0.97 o
   7   1   1       11.01       10.93      1.36 o
   8   1   1       10.22        6.36      2.48 o
   9   1   1        1.96       -0.14      2.77 o
  10   1   1       12.55       10.27      3.73 o
 -10   2   1        4.37        7.33      3.80 o
  -9   2   1        1.20        0.86      2.57 o
  -8   2   1        0.14        0.48      2.61 o
  -7   2   1       45.78       39.54      1.84 o
  -6   2   1       31.98       40.91      1.23 o
  -5   2   1        2.33        2.73      0.96 o
  -4   2   1      440.75      433.41      4.26 o
  -3   2   1     1709.14     1707.06     11.23 o
  -2   2   1    42085.39    38094.26    662.55 o
  -1   2   1      265.84      278.49      3.85 o
   0   2   1     1701.45     1666.21      8.84 o
   1   2   1     8205.36     8203.05    109.72 o
   2   2   1     5619.74     5557.61     19.86 o
   3   2   1     1076.05     1028.01      5.86 o
   4   2   1       11.85       14.07      0.84 o
   5   2   1      433.68      463.72      8.50 o
   6   2   1        0.18        0.53      1.15 o
   7   2   1        0.87        1.14      1.26 o
   8   2   1       28.97       31.28      2.15 o
   9   2   1        4.80        5.18      2.91 o
  10   2   1        0.30       13.09      5.56 o
 -10   3   1        0.84        5.75      4.96 o
  -9   3   1        2.80        2.10      3.64 o
  -8   3   1       49.69       55.46      2.75 o
  -7   3   1        0.00       -0.45      1.76 o
  -6   3   1        4.21        6.66      1.26 o
  -5   3   1     2641.67     2490.06      9.22 o
  -4   3   1       92.35       89.77      1.30 o
  -3   3   1        0.09        2.87      0.72 o
  -2   3   1     4673.61     4515.99     39.74 o
  -1   3   1     2751.68     2814.01     32.16 o
   0   3   1     2056.63     2115.09      6.15 o
   1   3   1       31.07       36.55      0.70 o
   2   3   1     1115.19     1172.22      9.83 o
   3   3   1       21.64       19.25      0.73 o
   4   3   1     1630.87     1544.03      7.39 o
   5   3   1       16.28       14.55      1.15 o
   6   3   1        3.50        3.19      1.08 o
   7   3   1       24.21       33.15      3.79 o
   8   3   1      133.33      138.74      2.88 o
   9   3   1       42.86       55.07      3.37 o
  10   3   1       55.63       60.61      6.17 o
 -10   4   1        0.46        0.70      5.23 o
  -9   4   1        2.22        3.25      3.90 o
  -8   4   1        1.33        3.69      2.06 o
  -7   4   1       26.21       31.58      1.98 o
  -6   4   1       98.76       95.19      3.63 o
  -5   4   1       40.01       40.89      1.76 o
  -4   4   1     6346.86     6037.58     39.88 o
  -3   4   1       10.46       10.71      1.12 o
  -2   4   1        0.15        2.68      0.64 o
  -1   4   1        0.07        1.58      0.78 o
   0   4   1     5986.42     5777.81      6.17 o
   1   4   1       35.39       24.55      0.91 o
   2   4   1     1100.13     1117.31      9.02 o
   3   4   1      325.27      296.38      2.07 o
   4   4   1      448.27      420.94      2.57 o
   5   4   1      424.68      419.91      5.22 o
   6   4   1        6.46        5.72      1.04 o
   7   4   1       94.13       86.16      2.46 o
   8   4   1        1.13        4.29      2.45 o
   9   4   1       40.97       54.02      4.94 o
  10   4   1        6.58       18.60      5.84 o
  -9   5   1        1.01        2.69      7.02 o
  -8   5   1       11.97        8.15      2.76 o
  -7   5   1        2.34       -0.19      3.17 o
  -6   5   1      102.99       93.04      3.86 o
  -5   5   1       27.74       24.56      1.46 o
  -4   5   1     1252.76     1266.35      5.17 o
  -3   5   1     4742.40     5114.41     10.13 o
  -2   5   1      442.87      385.38      4.27 o
  -1   5   1      116.75      112.59      1.37 o
   0   5   1       32.58       37.49      0.99 o
   1   5   1     1037.07      966.95      5.62 o
   2   5   1     4181.12     4168.67     19.58 o
   3   5   1        9.64        6.58      0.96 o
   4   5   1      626.26      660.78      2.60 o
   5   5   1       39.11       34.93      1.04 o
   6   5   1        1.46        0.18      1.09 o
   7   5   1       36.71       33.45      2.87 o
   8   5   1       42.96       43.91      3.43 o
   9   5   1       40.43       48.41      4.86 o
  10   5   1       33.18       35.53      5.56 o
 -10   6   1        0.53       -0.45      5.68 o
  -9   6   1        3.61       -0.97      6.77 o
  -8   6   1        1.50        0.67      3.54 o
  -7   6   1        0.74        2.58      3.21 o
  -6   6   1      568.25      458.34      6.37 o
  -5   6   1      281.22      266.12      2.63 o
  -4   6   1      226.11      218.11      5.45 o
  -3   6   1       23.25       33.59      1.16 o
  -2   6   1      824.50      859.60      7.23 o
  -1   6   1        1.58       -0.33      1.03 o
   0   6   1      394.49      389.94      2.83 o
   1   6   1      341.69      338.13      4.10 o
   2   6   1      433.74      422.13      2.99 o
   3   6   1       53.70       60.65      1.22 o
   4   6   1      105.17      105.67      3.08 o
   5   6   1       39.74       31.95      1.11 o
   6   6   1        2.16        3.29      2.48 o
   7   6   1        0.30       -0.59      3.98 o
   8   6   1        0.39       -1.63      5.93 o
   9   6   1        9.26        5.09      4.59 o
  -9   7   1        1.78        2.66      6.59 o
  -8   7   1        5.86        3.10      3.03 o
  -7   7   1        8.90        5.13      3.45 o
  -6   7   1      332.74      353.52      8.12 o
  -5   7   1        1.84        1.60      1.52 o
  -4   7   1        7.35        7.06      0.93 o
  -3   7   1       69.46       69.38      1.69 o
  -2   7   1      165.87      158.26      1.88 o
  -1   7   1     5054.17     5729.92     13.12 o
   0   7   1       21.96       24.03      1.35 o
   1   7   1       98.79      112.94      4.28 o
   2   7   1      236.22      200.21      3.16 o
   3   7   1      400.85      357.93      4.69 o
   4   7   1      352.70      352.52      4.79 o
   5   7   1       14.34       16.40      1.10 o
   6   7   1        0.78        4.85      2.21 o
   7   7   1        0.86        6.92      5.62 o
   8   7   1        6.33        5.55      3.08 o
   9   7   1       18.80       20.33      4.35 o
  -8   8   1        3.21        2.68      4.05 o
  -7   8   1        5.52        3.50      2.74 o
  -6   8   1       57.46       51.05      2.92 o
  -5   8   1       21.66       28.34      2.39 o
  -4   8   1        6.40        4.64      1.08 o
  -3   8   1       42.04       46.47      1.81 o
  -2   8   1       21.34       29.40      1.39 o
  -1   8   1      684.07      724.49     19.41 o
   0   8   1       13.85       13.47      1.85 o
   1   8   1       26.23       25.73      2.44 o
   2   8   1       86.51       95.55      2.96 o
   3   8   1        4.58        6.49      1.48 o
   4   8   1       41.42       55.43      2.02 o
   5   8   1       47.72       46.16      2.29 o
   6   8   1       10.31       12.32      2.60 o
   7   8   1        2.16        2.65      3.12 o
   8   8   1       25.13       22.43      3.26 o
   9   8   1        2.40        4.01      3.92 o
  -8   9   1       41.78       38.87      4.32 o
  -7   9   1       17.44       26.35      2.81 o
  -6   9   1       10.89       10.37      2.65 o
  -5   9   1       43.92       42.31      2.53 o
  -4   9   1      237.86      244.97      6.82 o
  -3   9   1        0.96        0.24      1.67 o
  -2   9   1        0.01        0.58      1.80 o
  -1   9   1      436.45      431.60      4.67 o
   0   9   1       17.14       17.62      1.88 o
   1   9   1      803.74      847.28     18.74 o
   2   9   1       10.14       15.24      2.99 o
   3   9   1       42.56       40.50      2.42 o
   4   9   1       21.37       26.48      1.78 o
   5   9   1      127.81      117.91      4.29 o
   6   9   1        1.26        0.86      3.12 o
   7   9   1        7.18        8.31      2.47 o
   8   9   1       13.12       13.51      3.32 o
   9   9   1        5.33        3.63      5.35 o
  -9  10   1        4.08        5.14      5.44 o
  -8  10   1        7.47        8.13      3.81 o
  -7  10   1        0.63        1.05      3.39 o
  -6  10   1       56.90       52.47      3.00 o
  -5  10   1       29.50       20.64      2.47 o
  -4  10   1       50.13       48.57      2.71 o
  -3  10   1      206.99      209.28      5.39 o
  -2  10   1      158.43      169.08      3.03 o
  -1  10   1       65.68       64.99      2.43 o
   0  10   1       64.97       68.93      2.29 o
   1  10   1       30.32       34.27      2.22 o
   2  10   1        0.02        0.24      2.69 o
   3  10   1      527.88      462.56      5.72 o
   4  10   1      110.42      101.95      4.66 o
   5  10   1       20.92       20.64      2.72 o
   6  10   1       15.42       15.73      3.19 o
   7  10   1        8.78        5.89      2.66 o
   8  10   1       13.85       17.62      3.88 o
   9  10   1        0.09       -1.60      5.71 o
  -9  11   1        5.57        8.47      6.02 o
  -8  11   1        0.36        5.76      3.82 o
  -7  11   1        1.63        0.76      3.62 o
  -6  11   1       42.26       43.13      2.93 o
  -5  11   1       84.12       78.72      3.52 o
  -4  11   1       23.54       22.93      2.56 o
  -3  11   1      304.79      271.11      5.13 o
  -2  11   1       46.05       43.23      2.46 o
  -1  11   1      113.15      131.06      3.06 o
   0  11   1       33.37       27.54      2.24 o
   1  11   1        0.05       -0.80      2.62 o
   2  11   1      120.67      116.83      3.98 o
   3  11   1       60.62       63.84      3.81 o
   4  11   1       27.86       26.77      2.82 o
   5  11   1       87.41       77.14      3.85 o
   6  11   1       39.60       36.87      3.04 o
   7  11   1        4.08        7.24      2.62 o
   8  11   1       13.46       16.69      5.38 o
  -8  12   1        0.06        5.50      5.47 o
  -7  12   1        2.07        4.27      3.69 o
  -6  12   1        0.84        2.20      3.12 o
  -5  12   1        1.49        1.47      2.71 o
  -4  12   1      215.29      165.93      4.89 o
  -3  12   1      337.22      350.85     11.50 o
  -2  12   1        0.53       -0.01      2.24 o
  -1  12   1        3.11        2.60      2.07 o
   0  12   1      153.21      163.08      3.30 o
   1  12   1      319.91      317.67      6.09 o
   2  12   1        6.81        6.68      3.41 o
   3  12   1      140.14      139.32      4.61 o
   4  12   1        2.80        2.92      2.87 o
   5  12   1       28.45       19.24      2.86 o
   6  12   1        4.81        2.63      2.68 o
   7  12   1        2.36        2.83      2.94 o
   8  12   1        3.05        5.32      6.11 o
  -7  13   1        0.01        2.15      5.87 o
  -6  13   1        2.62        4.28      3.00 o
  -5  13   1        3.26        7.84      3.01 o
  -4  13   1        0.01       -0.43      3.96 o
  -3  13   1       19.69       17.17      3.79 o
  -2  13   1        2.91        4.07      2.62 o
  -1  13   1       13.58       16.57      2.16 o
   0  13   1      116.09      108.09      3.15 o
   1  13   1       28.83       29.32      3.38 o
   2  13   1       24.61       16.19      3.45 o
   3  13   1       21.58       14.53      3.75 o
   4  13   1        7.80        2.85      2.86 o
   5  13   1        2.97        0.05      2.70 o
   6  13   1        3.20        3.96      3.02 o
   7  13   1        1.33        4.61      3.75 o
  -6  14   1        0.04        2.45      3.19 o
  -5  14   1      127.92      111.63      3.70 o
  -4  14   1        5.08        0.82      3.55 o
  -3  14   1        0.39       -0.59      3.90 o
  -2  14   1      209.01      174.48      4.02 o
  -1  14   1       29.30       36.41      2.47 o
   0  14   1        9.56       12.67      2.28 o
   1  14   1       51.41       49.93      3.80 o
   2  14   1       29.25       28.00      4.09 o
   3  14   1        6.28        5.17      5.84 o
   4  14   1       38.62       45.93      3.41 o
   5  14   1        1.46        0.84      3.36 o
   6  14   1        0.25        2.04      3.60 o
   7  14   1        2.78        7.50      5.65 o
  -6  15   1       12.31       12.25      5.02 o
  -5  15   1       20.55       25.94      3.27 o
  -4  15   1        6.05        8.18      4.45 o
  -3  15   1       10.65        5.86      4.14 o
  -2  15   1        5.04        2.86      2.40 o
  -1  15   1       25.49       25.99      2.96 o
   0  15   1       31.97       35.71      2.68 o
   1  15   1        7.20        3.49      3.59 o
   2  15   1        2.55       -1.57      5.93 o
   3  15   1        6.43       -1.27      6.11 o
   4  15   1        0.01        2.14      3.70 o
   5  15   1        0.17        2.95      2.89 o
   6  15   1        0.12        3.24      5.50 o
  -5  16   1       28.13       27.04      5.53 o
  -4  16   1        5.53        6.55      3.93 o
  -3  16   1        0.03        1.60      5.96 o
  -2  16   1        5.42        4.10      2.77 o
  -1  16   1       40.23       41.96      2.76 o
   0  16   1       63.13       71.03      3.00 o
   1  16   1        0.06        0.33      3.64 o
   2  16   1        2.30       -0.51      6.05 o
   3  16   1        0.19       -0.96      4.05 o
   4  16   1        1.19        1.68      3.26 o
   5  16   1        0.02       -1.21      4.90 o
   6  16   1       51.29       65.42      6.47 o
  -5  17   1        0.11        0.12      5.11 o
  -4  17   1        9.77        5.87      5.65 o
  -3  17   1        1.61        4.54      4.49 o
  -2  17   1        2.83        6.85      4.41 o
  -1  17   1        1.21        4.07      3.22 o
   0  17   1       68.05       62.44      3.40 o
   1  17   1        0.05        0.89      3.20 o
   2  17   1        1.55        3.63      3.93 o
   3  17   1       11.51       12.79      4.23 o
   4  17   1        7.08        6.38      5.23 o
  -2  18   1       30.62       29.94      6.38 o
  -1  18   1        9.94        5.98      3.81 o
   0  18   1       10.19        9.13      3.10 o
   1  18   1        0.37        0.79      3.15 o
   2  18   1       18.95       22.06      4.05 o
   0  19   1        0.01        1.88      3.19 o
   1  19   1        0.16        0.75      3.72 o
 -10   0   2       13.08        7.89      6.92 o
  -9   0   2        2.50        0.24      3.87 o
  -8   0   2       51.88       44.64      4.25 o
  -7   0   2      301.49      312.07      4.78 o
  -6   0   2        2.85        3.73      1.02 o
  -5   0   2      413.19      419.94      3.14 o
  -4   0   2      414.98      441.76      4.31 o
  -3   0   2     3018.03     3049.43      8.35 o
  -2   0   2       27.72       40.65      1.05 o
  -1   0   2    18783.03    21071.19    240.89 o
   0   0   2     6222.81     6113.29     43.65 o
   1   0   2      307.96      310.66      2.74 o
   2   0   2     9199.51     8310.11     11.92 o
   3   0   2       78.66       80.30      1.33 o
   4   0   2      314.13      339.65      2.52 o
   5   0   2      518.02      587.88      3.76 o
   6   0   2       54.05       55.60      1.81 o
   7   0   2       18.10       15.67      2.13 o
   8   0   2       14.33       13.61      4.51 o
  10   0   2       26.80       27.70      5.32 o
 -10   1   2       11.20       18.96      7.59 o
  -9   1   2        9.38        3.70      2.87 o
  -8   1   2       99.76      102.71      3.63 o
  -7   1   2       99.52       89.64      1.99 o
  -6   1   2       24.27       17.15      0.70 o
  -5   1   2       82.44       85.35      0.95 o
  -4   1   2       74.03       67.93      0.74 o
  -3   1   2      192.63      158.88      1.61 o
  -2   1   2    10075.88     9993.16    108.93 o
  -1   1   2      256.12      262.44      1.85 o
   0   1   2    10784.90     9988.99    176.12 o
   1   1   2      848.21      767.02      5.59 o
   2   1   2     1707.91     1712.92      5.87 o
   3   1   2       81.56      103.86      0.93 o
   4   1   2      231.92      228.46      3.18 o
   5   1   2        8.78        8.18      0.98 o
   6   1   2       98.24       82.28      1.51 o
   7   1   2        1.94        1.38      1.47 o
   8   1   2       10.08        6.17      2.97 o
   9   1   2       33.08       28.21      3.17 o
  10   1   2        5.95        7.22      3.76 o
 -10   2   2        0.32       -0.91      7.44 o
  -9   2   2       13.46        9.72      3.16 o
  -8   2   2        7.15        3.22      2.09 o
  -7   2   2       28.55       23.68      1.65 o
  -6   2   2        3.33        6.42      1.02 o
  -5   2   2        1.79        0.74      0.91 o
  -4   2   2       69.12       56.57      1.02 o
  -3   2   2       82.88       95.79      1.76 o
  -2   2   2     5279.08     5269.82     19.06 o
  -1   2   2      889.47      896.94      3.12 o
   0   2   2     3837.48     3779.03     26.68 o
   1   2   2     7883.31     7764.22    111.09 o
   2   2   2      387.12      409.68      4.00 o
   3   2   2       46.57       36.66      0.89 o
   4   2   2      482.27      552.59      4.86 o
   5   2   2      314.49      299.60      3.88 o
   6   2   2      169.31      171.26      3.71 o
   7   2   2       39.51       39.71      1.64 o
   8   2   2       34.52       33.86      2.25 o
   9   2   2       16.07       15.80      3.08 o
  10   2   2       29.07       43.14      5.55 o
 -10   3   2        6.71        3.19      3.75 o
  -9   3   2        3.11        3.72      3.69 o
  -8   3   2       13.82       12.24      2.21 o
  -7   3   2        0.48        0.49      1.59 o
  -6   3   2       74.89       76.38      1.91 o
  -5   3   2      918.36      942.04      3.44 o
  -4   3   2      494.76      462.42      3.26 o
  -3   3   2       41.38       40.72      1.52 o
  -2   3   2      676.70      535.87      3.69 o
  -1   3   2      702.53      759.47      8.38 o
   0   3   2     2519.05     2570.22     21.64 o
   1   3   2      194.40      179.73      4.05 o
   2   3   2     1566.47     1553.41      8.73 o
   3   3   2      215.71      162.00      2.39 o
   4   3   2      275.46      264.48      2.04 o
   5   3   2       19.11       15.80      1.33 o
   6   3   2       62.28       66.93      2.30 o
   7   3   2       88.53       76.87      2.44 o
   8   3   2       40.17       40.16      2.48 o
   9   3   2       54.63       63.88      3.59 o
  10   3   2       29.04       37.08      6.02 o
 -10   4   2        1.20        1.47      4.02 o
  -9   4   2        1.23        2.53      3.69 o
  -8   4   2        1.59        5.21      2.54 o
  -7   4   2       23.62       20.17      1.89 o
  -6   4   2       95.55       92.25      1.94 o
  -5   4   2       16.04       23.44      1.62 o
  -4   4   2     2615.77     2505.57      5.01 o
  -3   4   2       10.33       10.55      1.09 o
  -2   4   2      635.39      725.32      6.84 o
  -1   4   2      184.24      199.17      1.25 o
   0   4   2      746.97      728.50      5.05 o
   1   4   2       16.04       13.56      0.72 o
   2   4   2      111.80      118.38      2.21 o
   3   4   2      701.87      680.04      5.95 o
   4   4   2       47.99       60.39      1.75 o
   5   4   2       62.08       56.45      1.83 o
   6   4   2       43.22       53.57      1.82 o
   7   4   2        9.85       14.90      2.89 o
   8   4   2       50.91       68.39      2.78 o
   9   4   2      175.67      172.60     10.56 o
  10   4   2        1.88        6.35      5.81 o
 -10   5   2        7.91        7.02      3.70 o
  -9   5   2        0.30       -0.64      3.68 o
  -8   5   2       14.13       12.88      2.78 o
  -7   5   2        6.25        2.24      3.04 o
  -6   5   2       53.85       53.54      2.89 o
  -5   5   2       28.65       23.78      1.88 o
  -4   5   2      478.57      441.00      5.16 o
  -3   5   2     4029.10     4459.58      6.17 o
  -2   5   2      243.99      307.69      3.51 o
  -1   5   2      156.35      189.51      2.63 o
   0   5   2      155.59      155.23      1.56 o
   1   5   2      416.13      430.34      2.59 o
   2   5   2      565.48      638.30      5.32 o
   3   5   2       13.76       10.04      1.25 o
   4   5   2        3.60        1.41      1.43 o
   5   5   2     1092.74     1019.74      5.12 o
   6   5   2        0.29        0.06      1.61 o
   7   5   2       62.61       68.13      4.60 o
   8   5   2      138.61      129.28      4.88 o
   9   5   2        9.07       10.58      4.67 o
 -10   6   2        5.44        6.05      5.38 o
  -9   6   2       15.55       23.79      8.00 o
  -8   6   2        0.64        4.20      3.85 o
  -7   6   2        5.56        6.52      3.40 o
  -6   6   2      597.10      499.94      3.95 o
  -5   6   2       23.85       17.77      1.40 o
  -4   6   2        9.90        9.12      0.64 o
  -3   6   2       23.35       32.78      1.14 o
  -2   6   2        0.86        1.63      1.15 o
  -1   6   2      262.71      287.12      4.35 o
   0   6   2        9.60        8.67      1.05 o
   1   6   2      100.00      115.98      2.50 o
   2   6   2      161.03      177.28      1.99 o
   3   6   2      200.46      173.57      2.91 o
   4   6   2       42.30       54.82      1.56 o
   5   6   2       39.63       36.68      1.57 o
   6   6   2       87.00       95.56      2.09 o
   7   6   2      279.52      276.43      6.93 o
   8   6   2        4.64       -0.23      4.10 o
   9   6   2       12.25        8.98      4.10 o
  -9   7   2        2.98        4.60      7.35 o
  -8   7   2       12.55       14.53      3.50 o
  -7   7   2       11.02       14.61      3.20 o
  -6   7   2     1062.32     1071.50     11.80 o
  -5   7   2       92.91       84.48      1.84 o
  -4   7   2      134.03      138.86      1.39 o
  -3   7   2      141.32      148.87      1.97 o
  -2   7   2     1532.11     1596.60      8.46 o
  -1   7   2       65.61       92.63      2.88 o
   0   7   2       42.86       48.25      3.16 o
   1   7   2      368.80      374.86      2.86 o
   2   7   2      375.52      355.74      2.75 o
   3   7   2      342.37      327.71      3.02 o
   4   7   2       86.91       93.42      1.80 o
   5   7   2        6.55        9.33      1.23 o
   6   7   2      234.91      264.93      8.35 o
   7   7   2      284.09      268.04      4.76 o
   8   7   2       23.29       21.03      3.31 o
   9   7   2        0.06        1.22      3.86 o
  -9   8   2        0.18       -0.88      5.35 o
  -8   8   2      174.47      137.41      6.95 o
  -7   8   2      182.00      183.15     11.06 o
  -6   8   2      224.12      212.77      6.92 o
  -5   8   2       34.87       35.07      2.44 o
  -4   8   2      143.32      160.34      2.88 o
  -3   8   2      449.52      482.75      6.41 o
  -2   8   2      382.90      300.85      3.64 o
  -1   8   2       47.87       57.71      1.93 o
   0   8   2      370.90      388.23      6.47 o
   1   8   2       54.22       62.37      1.85 o
   2   8   2      124.07      135.73      2.45 o
   3   8   2       28.04       24.72      2.20 o
   4   8   2      532.10      541.95      4.17 o
   5   8   2      330.18      306.66      5.64 o
   6   8   2        4.24        8.71      3.75 o
   7   8   2        1.71        0.06      3.70 o
   8   8   2        4.11        3.91      2.97 o
   9   8   2        0.36        2.56      4.16 o
  -9   9   2        3.09        4.26      5.41 o
  -8   9   2      158.38      145.31      4.81 o
  -7   9   2       46.35       39.97      4.01 o
  -6   9   2       76.92       71.56      3.03 o
  -5   9   2       25.20       26.21      2.25 o
  -4   9   2       48.92       40.05      1.89 o
  -3   9   2      299.09      323.23      3.76 o
  -2   9   2        2.82        0.63      1.85 o
  -1   9   2     1472.39     1540.04     10.03 o
   0   9   2      803.97      856.68      5.87 o
   1   9   2       71.17       80.15      2.25 o
   2   9   2      875.34      868.76      8.90 o
   3   9   2      160.56      177.56      3.31 o
   4   9   2        1.95        1.30      2.91 o
   5   9   2      367.49      403.92     11.26 o
   6   9   2       40.97       36.69      2.53 o
   7   9   2       16.01       16.66      2.58 o
   8   9   2        5.50        5.64      3.24 o
   9   9   2        2.54        0.82      5.56 o
  -8  10   2       27.63       28.05      3.93 o
  -7  10   2       22.90       23.30      3.84 o
  -6  10   2       67.83       60.20      3.08 o
  -5  10   2       93.97       81.95      4.60 o
  -4  10   2       24.17       22.39      3.51 o
  -3  10   2        3.00        4.50      1.87 o
  -2  10   2      128.29      127.85      2.81 o
  -1  10   2      302.03      298.75      4.19 o
   0  10   2        6.02        7.18      1.93 o
   1  10   2       25.91       37.12      2.84 o
   2  10   2       14.88       15.80      3.10 o
   3  10   2        0.03       -0.24      4.69 o
   4  10   2       79.29       73.46      3.25 o
   5  10   2        6.26        6.25      2.82 o
   6  10   2       67.67       70.50      3.25 o
   7  10   2        1.50        2.22      2.73 o
   8  10   2        1.64        2.86      3.66 o
   9  10   2        0.41        1.15      5.17 o
  -9  11   2        0.65        1.03      5.81 o
  -8  11   2        1.17        2.93      3.51 o
  -7  11   2       14.56        8.34      3.74 o
  -6  11   2        2.42        2.16      2.63 o
  -5  11   2       27.21       21.65      2.84 o
  -4  11   2        8.95        6.64      3.59 o
  -3  11   2      254.36      249.15      4.21 o
  -2  11   2       52.66       55.84      2.50 o
  -1  11   2      455.97      451.75      4.12 o
   0  11   2      119.42      132.56      3.28 o
   1  11   2        2.72        1.74      2.87 o
   2  11   2       98.90       93.97      4.19 o
   3  11   2      426.40      357.11      5.08 o
   4  11   2       11.08       12.19      2.59 o
   5  11   2       54.91       65.49      3.30 o
   6  11   2       20.76       24.71      2.98 o
   7  11   2        4.34        3.86      2.72 o
   8  11   2        0.06        2.90      5.75 o
  -8  12   2        0.21        1.24      5.35 o
  -7  12   2        0.33       -0.51      5.41 o
  -6  12   2        4.47        3.21      2.58 o
  -5  12   2        6.61        9.38      2.79 o
  -4  12   2       87.98       69.24      4.29 o
  -3  12   2       11.47       12.35      2.37 o
  -2  12   2        4.33        3.37      1.81 o
  -1  12   2       49.39       51.19      2.76 o
   0  12   2      370.38      362.61      9.03 o
   1  12   2        3.68        6.14      3.30 o
   2  12   2      122.81      117.11     14.60 o
   3  12   2        2.68        2.66      2.62 o
   4  12   2       39.66       36.64      3.16 o
   5  12   2       45.67       51.65      3.95 o
   6  12   2        0.58        0.09      2.78 o
   7  12   2        3.94        6.17      3.00 o
   8  12   2        0.07        4.20      5.20 o
  -7  13   2        1.45        1.03      5.78 o
  -6  13   2        0.29        1.70      2.78 o
  -5  13   2      164.44      125.93      3.69 o
  -4  13   2      144.04      138.15      7.26 o
  -3  13   2        7.21        6.98      2.64 o
  -2  13   2       33.49       44.17      2.31 o
  -1  13   2        0.25        3.21      2.16 o
   0  13   2       71.40       77.42      3.58 o
   1  13   2        1.11        0.38      3.04 o
   2  13   2        9.47        9.91      3.44 o
   3  13   2        6.09        7.90      2.92 o
   4  13   2       84.19       99.65      5.11 o
   5  13   2        2.78        4.16      2.95 o
   6  13   2       36.86       47.12      3.44 o
   7  13   2        0.65       -0.69      3.78 o
  -6  14   2        4.89        5.62      3.80 o
  -5  14   2       41.57       46.45      3.14 o
  -4  14   2        0.69       -0.31      3.72 o
  -3  14   2       11.66       17.16      2.84 o
  -2  14   2      234.86      220.70      4.36 o
  -1  14   2       19.44       27.34      2.47 o
   0  14   2       26.25       25.07      3.34 o
   1  14   2        5.90        6.81      3.41 o
   2  14   2        0.14       -0.29      3.52 o
   3  14   2       48.81       40.42      3.11 o
   4  14   2       44.79       40.81      3.27 o
   5  14   2        0.00        0.50      2.98 o
   6  14   2       21.27       21.35      3.14 o
   7  14   2       10.45       16.39      5.72 o
  -5  15   2        1.77        1.76      3.22 o
  -4  15   2       20.78       28.23      4.78 o
  -3  15   2       18.99       19.88      4.15 o
  -2  15   2      254.69      243.80      4.61 o
  -1  15   2        0.28        0.84      2.52 o
   0  15   2       62.16       56.68      3.88 o
   2  15   2       32.15       28.11      3.78 o
   3  15   2        1.39        4.18      2.93 o
   4  15   2       66.61       64.05      3.51 o
   5  15   2       20.10       21.90      3.24 o
   6  15   2        0.45        6.41      5.96 o
  -5  16   2        2.93        0.60      4.84 o
  -4  16   2        0.79       -0.82      6.50 o
  -3  16   2        0.48        1.84      6.32 o
  -2  16   2        1.83        6.61      2.99 o
  -1  16   2        4.40        5.86      2.92 o
   0  16   2        6.66        6.11      2.95 o
   1  16   2       13.07        8.73      3.86 o
   2  16   2       23.36       20.60      3.68 o
   3  16   2        0.12       -1.00      5.59 o
   4  16   2        0.73       -0.45      5.90 o
   5  16   2        4.25        5.05      5.41 o
  -5  17   2        0.56        4.29      5.11 o
  -3  17   2        0.00       -1.30      6.02 o
  -2  17   2       14.07       14.82      4.08 o
  -1  17   2       17.47       15.97      3.91 o
   0  17   2       41.73       39.24      3.25 o
   1  17   2        0.06        2.69      5.17 o
   2  17   2        1.68        3.32      5.26 o
   3  17   2        8.64       11.73      3.39 o
  -1  18   2        2.92        4.85      3.71 o
   0  18   2        5.89        4.14      3.07 o
   1  18   2        8.33        5.82      3.08 o
   2  18   2        5.82        9.25      5.29 o
  -1  19   2        0.94       -1.39      5.68 o
   0  19   2        0.64       -1.30      6.05 o
   1  19   2       11.32       14.51      3.91 o
 -10   1   3        0.09       -1.63      7.02 o
  -9   1   3       16.60       11.11      2.97 o
  -8   1   3       14.62       20.17      2.20 o
  -7   1   3      338.42      323.72      5.72 o
  -6   1   3        0.74        0.25      0.57 o
  -5   1   3      178.65      177.22      2.41 o
  -4   1   3      276.98      258.73      4.78 o
  -3   1   3      368.14      349.54      4.70 o
  -2   1   3       85.75       85.21      1.76 o
  -1   1   3       24.90       18.54      0.77 o
   0   1   3     1670.48     1637.82     10.00 o
   1   1   3     3266.91     3219.45     13.92 o
   2   1   3      438.47      367.52      2.70 o
   3   1   3     1228.31     1342.68      7.82 o
   4   1   3      854.29      838.34      4.41 o
   5   1   3       63.43       64.55      1.49 o
   6   1   3      366.28      356.18      3.02 o
   7   1   3        3.57        1.96      1.64 o
   8   1   3        3.16        1.04      2.22 o
   9   1   3        6.00        5.24      3.41 o
  10   1   3        7.54        8.38      3.88 o
  -9   2   3       27.46       27.43      3.22 o
  -8   2   3        4.97        2.06      2.06 o
  -7   2   3       63.52       62.15      2.20 o
  -6   2   3       13.26       16.31      1.15 o
  -5   2   3      119.22      122.71      3.69 o
  -4   2   3      904.02      907.69      9.55 o
  -3   2   3        2.25        5.80      0.61 o
  -2   2   3     2027.76     2204.75      8.35 o
  -1   2   3        5.48        4.68      0.83 o
   0   2   3     1773.77     1817.84      9.61 o
   1   2   3     2091.73     1997.67      8.49 o
   2   2   3     1269.19     1225.29     10.53 o
   3   2   3      753.08      782.52      5.53 o
   4   2   3       34.07       38.47      1.62 o
   5   2   3      206.14      177.61      2.21 o
   6   2   3       71.82       69.62      2.39 o
   7   2   3       39.51       32.56      2.01 o
   8   2   3       22.94       21.96      2.37 o
   9   2   3       22.02       24.42      3.76 o
  10   2   3       54.42       58.12      7.12 o
 -10   3   3       11.65        5.02      7.05 o
  -9   3   3       31.88       39.10      3.31 o
  -8   3   3       31.56       27.66      3.08 o
  -7   3   3        8.00        7.86      1.84 o
  -6   3   3       31.57       34.06      1.39 o
  -5   3   3       13.71       13.59      1.47 o
  -4   3   3      289.63      292.29      2.27 o
  -3   3   3      277.56      295.72      2.17 o
  -2   3   3      111.56      152.89      1.26 o
  -1   3   3        0.27        1.73      0.39 o
   0   3   3        0.02        2.06      0.69 o
   1   3   3      354.38      352.09      3.90 o
   2   3   3      402.39      493.30      2.66 o
   3   3   3     1343.92     1327.62      8.84 o
   4   3   3        0.75        1.09      1.39 o
   5   3   3        3.42        0.35      1.54 o
   6   3   3       16.98       27.24      1.72 o
   7   3   3       13.52       18.88      1.73 o
   8   3   3       22.67       19.94      2.39 o
   9   3   3       14.67       24.95      3.33 o
  10   3   3       16.06        9.27      6.76 o
  -9   4   3        3.26        1.26      3.00 o
  -8   4   3       16.10       22.72      4.02 o
  -7   4   3        9.20       13.70      2.12 o
  -6   4   3      122.10      119.81      5.07 o
  -5   4   3      199.08      192.65      4.35 o
  -4   4   3     1875.66     1862.71      9.40 o
  -3   4   3      167.07      164.93      1.24 o
  -2   4   3        0.98        1.43      0.78 o
  -1   4   3      953.51      967.43      6.15 o
   0   4   3     1401.04     1397.91      4.91 o
   1   4   3       71.55       69.48      1.02 o
   2   4   3      875.45      878.40      9.83 o
   3   4   3        0.02        0.96      1.70 o
   4   4   3       16.23       18.50      1.38 o
   5   4   3       45.55       43.76      1.73 o
   6   4   3       21.49       25.44      1.79 o
   7   4   3       17.30       16.52      2.90 o
   8   4   3      249.51      264.76      4.63 o
   9   4   3       40.86       58.03      5.02 o
 -10   5   3       14.57       13.96      3.84 o
  -9   5   3        0.16        2.90      6.95 o
  -8   5   3       26.47       34.92      6.00 o
  -7   5   3        4.02        2.45      2.87 o
  -6   5   3      470.35      458.14      6.18 o
  -5   5   3       49.96       50.10      1.27 o
  -4   5   3      509.54      504.73      3.78 o
  -3   5   3       92.22       85.43      2.16 o
  -2   5   3       89.94       85.36      1.03 o
  -1   5   3     2505.14     2601.32      5.43 o
   0   5   3      113.79      141.77      1.59 o
   1   5   3      152.29      155.18      1.98 o
   2   5   3      570.87      526.65      8.44 o
   3   5   3      743.56      770.36      4.71 o
   4   5   3       81.82       71.99      1.62 o
   5   5   3       81.44       95.77      2.13 o
   6   5   3       17.81       20.72      2.17 o
   7   5   3       14.13       14.82      3.18 o
   8   5   3       80.82       97.84      4.66 o
   9   5   3       29.75       30.88      4.49 o
 -10   6   3        6.74        6.68      4.93 o
  -9   6   3        2.52        3.24      3.18 o
  -8   6   3       39.75       49.28      3.45 o
  -7   6   3        3.63       12.53      2.70 o
  -6   6   3      830.88      749.90      5.52 o
  -5   6   3        3.48        2.86      1.17 o
  -4   6   3        1.57        0.99      0.49 o
  -3   6   3     1145.77     1222.45      6.71 o
  -2   6   3       95.13       69.91      1.53 o
  -1   6   3      234.48      254.81      2.75 o
   0   6   3      180.29      197.59      1.53 o
   1   6   3      124.37      124.78      1.42 o
   2   6   3       48.08       62.15      1.68 o
   3   6   3      179.96      192.72      2.88 o
   4   6   3       24.78       29.57      1.93 o
   5   6   3      218.80      221.60      3.58 o
   6   6   3        8.29        9.02      1.89 o
   7   6   3      424.20      429.88      8.48 o
   8   6   3       12.57       10.45      3.24 o
   9   6   3       26.91       30.60      3.49 o
  -9   7   3       14.07        7.74      5.08 o
  -8   7   3       81.01       88.13      4.34 o
  -7   7   3        5.29        7.38      3.37 o
  -6   7   3       68.65       78.95      3.46 o
  -5   7   3      119.78      115.42      1.75 o
  -4   7   3       46.02       49.25      1.02 o
  -3   7   3      233.07      271.06      2.22 o
  -2   7   3      758.32      821.43      4.84 o
  -1   7   3      109.09       93.50      1.71 o
   0   7   3       17.51       15.82      1.94 o
   1   7   3        0.84       -0.47      1.26 o
   2   7   3      101.39       87.70      2.41 o
   3   7   3       41.57       51.41      1.93 o
   4   7   3       54.05       49.93      2.18 o
   5   7   3      277.43      271.11      4.06 o
   6   7   3      239.67      257.06      8.12 o
   7   7   3      104.73       99.67      3.62 o
   8   7   3        6.26        8.30      3.29 o
   9   7   3        4.04        4.85      3.45 o
  -9   8   3        1.68        4.78      5.41 o
  -8   8   3       28.49       33.55      5.52 o
  -7   8   3       32.97       27.62      3.53 o
  -6   8   3        5.32        6.83      2.34 o
  -5   8   3       57.56       58.94      2.34 o
  -4   8   3       30.82       31.51      0.96 o
  -3   8   3      211.58      203.79      3.11 o
  -2   8   3       18.07       18.77      1.24 o
  -1   8   3      154.69      161.35      8.54 o
   0   8   3       89.60       95.77      2.59 o
   1   8   3      183.83      189.90      2.33 o
   2   8   3       23.08       19.40      1.50 o
   3   8   3       29.17       23.62      2.12 o
   4   8   3      107.38       99.21      2.55 o
   5   8   3      380.21      393.30      9.79 o
   6   8   3       10.96       11.89      2.55 o
   7   8   3       16.02       15.05      2.98 o
   8   8   3        7.25        6.98      3.03 o
   9   8   3        0.35        1.45      6.35 o
  -9   9   3        0.89        3.45      4.99 o
  -8   9   3      121.18      131.21      4.96 o
  -7   9   3        0.70        9.33      3.76 o
  -6   9   3        2.82        0.77      2.33 o
  -5   9   3        8.76       11.55      2.25 o
  -4   9   3        3.00        2.12      1.13 o
  -3   9   3      219.98      226.63      4.17 o
  -2   9   3        1.90        2.76      1.60 o
  -1   9   3       17.57       15.24      2.04 o
   0   9   3       44.39       47.43      2.49 o
   1   9   3        2.46        1.41      1.62 o
   2   9   3       16.56       16.55      1.72 o
   3   9   3        0.39        0.17      2.37 o
   4   9   3      210.94      236.47      4.13 o
   5   9   3      651.32      659.08      6.97 o
   6   9   3        0.01        1.05      2.45 o
   7   9   3       10.03        7.15      2.66 o
   8   9   3        1.16        1.73      3.77 o
  -8  10   3       25.97       24.63      4.11 o
  -7  10   3       53.95       54.22      4.10 o
  -6  10   3      188.84      180.30      4.32 o
  -5  10   3        1.06        1.14      2.33 o
  -4  10   3       72.78       53.43      2.34 o
  -3  10   3        0.08        0.30      1.45 o
  -2  10   3       50.47       51.79      1.82 o
  -1  10   3      171.48      189.83      3.38 o
   0  10   3       30.92       28.63      2.56 o
   1  10   3      319.55      314.65      3.78 o
   2  10   3     1084.25     1031.08      9.57 o
   3  10   3      418.25      415.76      6.00 o
   4  10   3       60.99       52.54      3.09 o
   5  10   3      190.63      191.71      3.96 o
   6  10   3       57.38       57.45      3.22 o
   7  10   3       53.66       48.95      3.18 o
   8  10   3        1.57        2.20      2.99 o
   9  10   3        1.51       -1.12      5.99 o
  -8  11   3        1.02        1.12      5.56 o
  -7  11   3        0.27        0.33      3.53 o
  -6  11   3       62.97       53.83      4.06 o
  -5  11   3        3.70        3.21      2.64 o
  -4  11   3       78.10       74.44      8.18 o
  -3  11   3       49.49       50.60      1.90 o
  -2  11   3       60.44       60.71      2.07 o
  -1  11   3        2.32       -0.30      2.96 o
   0  11   3        0.26       -1.39      4.02 o
   1  11   3       27.33       29.29      2.96 o
   2  11   3       20.67       23.94      5.07 o
   3  11   3     1020.92     1003.34      8.38 o
   4  11   3        0.42        1.56      2.66 o
   5  11   3        4.01        6.71      2.88 o
   6  11   3        7.89        6.51      2.84 o
   7  11   3       11.64       11.01      3.02 o
   8  11   3        1.15        2.09      5.53 o
  -8  12   3        0.20        1.30      5.68 o
  -7  12   3        3.59        6.65      3.74 o
  -6  12   3        4.36        7.24      3.83 o
  -5  12   3       24.28       26.52      2.78 o
  -4  12   3      311.71      279.10      5.78 o
  -3  12   3       15.67       10.95      1.81 o
  -2  12   3       48.62       32.61      2.00 o
  -1  12   3        5.95        6.78      2.59 o
   0  12   3      194.95      199.01     10.17 o
   1  12   3       13.17       17.49      3.30 o
   2  12   3       23.47       12.89      4.11 o
   3  12   3        4.00        2.18      2.60 o
   4  12   3      294.42      293.18      7.77 o
   5  12   3        7.24        7.92      2.98 o
   6  12   3       38.64       40.06      3.52 o
   7  12   3        6.75        7.25      3.17 o
  -7  13   3        0.10        1.45      5.87 o
  -6  13   3        3.29        7.31      4.02 o
  -5  13   3       43.82       42.40      2.88 o
  -4  13   3       20.58        9.94      4.02 o
  -3  13   3       38.94       38.02      2.79 o
  -2  13   3      102.18      114.59      2.88 o
  -1  13   3       10.18        9.15      2.79 o
   0  13   3       54.21       53.48      3.63 o
   1  13   3      324.41      294.98     18.98 o
   2  13   3       68.62       65.55      6.08 o
   3  13   3       53.91       51.41      3.25 o
   4  13   3       39.29       35.65      4.03 o
   5  13   3        8.02       10.42      3.03 o
   6  13   3        0.14        4.01      3.24 o
   7  13   3        3.14        4.26      5.78 o
  -6  14   3        1.76        6.86      6.23 o
  -5  14   3        0.57        2.27      2.80 o
  -4  14   3        0.75        5.89      3.82 o
  -3  14   3        9.50       15.98      2.72 o
  -2  14   3        1.64        1.77      2.49 o
  -1  14   3       34.67       34.54      3.37 o
   0  14   3       29.04       31.68      3.41 o
   1  14   3        2.57        4.38      5.02 o
   2  14   3       30.49       27.83      3.89 o
   3  14   3       13.00       11.10      2.94 o
   4  14   3       44.30       44.42      3.15 o
   5  14   3        8.66       15.27      3.29 o
   6  14   3        0.01        1.91      3.29 o
   7  14   3       35.49       44.30      7.14 o
  -5  15   3        4.31        3.25      3.33 o
  -4  15   3        4.44        4.34      4.30 o
  -3  15   3        0.58        1.33      5.50 o
  -2  15   3       10.33        9.02      3.67 o
  -1  15   3       52.76       54.50      3.24 o
   0  15   3        1.56       -1.22      3.22 o
   1  15   3       40.36       39.99      3.78 o
   2  15   3       26.15       23.94      3.95 o
   3  15   3        9.22       11.16      3.14 o
   4  15   3       23.77       15.93      3.33 o
   5  15   3        7.70       12.18      3.47 o
   6  15   3       22.33       40.19      6.93 o
  -3  16   3       39.38       46.60      6.23 o
  -2  16   3        0.44        0.16      3.75 o
  -1  16   3        0.50        2.35      3.86 o
   0  16   3       13.55        7.50      3.55 o
   1  16   3       12.85        7.41      3.45 o
   2  16   3        3.06        4.74      3.65 o
   3  16   3       26.48       26.83      3.37 o
   4  16   3       54.77       64.14      3.76 o
   5  16   3       30.63       48.48      6.26 o
  -2  17   3       14.65        9.80      3.93 o
  -1  17   3        0.00       -0.31      3.80 o
   0  17   3       19.67       17.90      2.95 o
   1  17   3        0.05       -1.52      3.62 o
   2  17   3       29.01       33.60      3.89 o
   3  17   3       11.97        9.13      4.45 o
  -1  18   3        1.71        2.40      4.10 o
   0  18   3        4.20        7.40      4.04 o
   1  18   3        0.00       -1.03      3.56 o
   2  18   3        1.80        1.33      5.41 o
  -9   0   4       48.94       32.42      6.38 o
  -8   0   4        9.99       10.61      2.89 o
  -7   0   4        5.96        5.66      2.55 o
  -6   0   4      114.17      117.96      2.91 o
  -5   0   4       30.97       37.28      1.41 o
  -4   0   4      465.07      442.32      6.09 o
  -3   0   4      868.52      924.45      5.09 o
  -2   0   4     2105.45     1956.90      8.56 o
  -1   0   4     1032.01      951.60      4.42 o
   0   0   4     4331.00     4363.13      9.37 o
   1   0   4      152.45      151.00      2.64 o
   2   0   4     1636.55     1845.09      4.65 o
   3   0   4        9.33        8.29      1.44 o
   4   0   4      867.02      858.82      6.52 o
   5   0   4      186.50      208.90      5.18 o
   6   0   4      100.97      104.01      3.17 o
   7   0   4       39.55       39.24      2.85 o
   8   0   4       28.37       26.24      2.77 o
   9   0   4        0.35        0.30      4.41 o
  -9   1   4       83.75       75.20      6.46 o
  -8   1   4       14.68       20.69      2.78 o
  -7   1   4       56.48       47.08      2.04 o
  -6   1   4        3.42        4.86      1.02 o
  -5   1   4      219.93      233.35      3.09 o
  -4   1   4     1414.50     1480.86     13.34 o
  -3   1   4      131.57      123.67      2.10 o
  -2   1   4      559.05      552.67      7.40 o
  -1   1   4     2556.58     2474.87      8.09 o
   0   1   4     1807.24     1757.09     10.82 o
   1   1   4     1243.98     1235.10      7.30 o
   2   1   4       59.63       49.55      1.00 o
   3   1   4       43.72       33.56      1.51 o
   4   1   4      973.86     1017.77      5.11 o
   5   1   4       34.29       46.14      1.80 o
   6   1   4      405.93      408.27      4.18 o
   7   1   4        2.04        1.97      1.82 o
   8   1   4        2.69        5.37      2.34 o
   9   1   4        0.12       -1.51      5.08 o
  10   1   4        1.89        1.50      3.60 o
 -10   2   4        1.50        0.24      6.83 o
  -9   2   4        0.04        1.00      4.54 o
  -8   2   4       49.30       51.83      3.05 o
  -7   2   4       21.33       18.56      1.83 o
  -6   2   4       39.55       32.71      1.39 o
  -5   2   4       20.14       17.84      1.06 o
  -4   2   4      144.72      139.13      1.52 o
  -3   2   4       64.69       83.12      1.19 o
  -2   2   4        8.62       11.43      0.94 o
  -1   2   4      525.58      492.90      4.12 o
   0   2   4        7.76       10.39      0.70 o
   1   2   4      744.69      712.08      4.31 o
   2   2   4     2418.77     2360.64      7.50 o
   3   2   4      727.55      786.13      6.50 o
   4   2   4       54.42       68.36      1.86 o
   5   2   4       39.46       38.64      1.78 o
   6   2   4       89.05       92.34      2.93 o
   7   2   4        0.53        4.83      1.85 o
   8   2   4        1.53        0.91      3.07 o
   9   2   4       10.46       12.10      4.45 o
  10   2   4        8.26        5.75      4.43 o
  -9   3   4        1.55        1.78      3.37 o
  -8   3   4        0.00        1.35      3.24 o
  -7   3   4        4.93        4.22      1.75 o
  -6   3   4      137.84      135.95      2.91 o
  -5   3   4      176.54      184.00      3.98 o
  -4   3   4      120.45      109.64      1.53 o
  -3   3   4      152.37      161.12      2.07 o
  -2   3   4      975.92     1089.52      4.22 o
  -1   3   4     1505.52     1480.63      2.88 o
   0   3   4      457.35      473.74      7.65 o
   1   3   4     4561.95     4592.96     30.39 o
   2   3   4     6482.18     6570.15     24.12 o
   3   3   4     1118.34     1084.51      4.84 o
   4   3   4      101.41      122.63      2.41 o
   5   3   4       11.92       10.93      1.61 o
   6   3   4       89.16       66.47      2.05 o
   7   3   4      136.31      141.11      3.82 o
   8   3   4       29.84       10.98      3.11 o
   9   3   4       16.60       19.64      3.45 o
  -9   4   4        0.67        2.18      3.61 o
  -8   4   4        0.04       -0.73      3.17 o
  -7   4   4        8.25        9.01      2.62 o
  -6   4   4       45.26       50.47      3.80 o
  -5   4   4        2.42        2.38      1.28 o
  -4   4   4       44.05       44.79      3.39 o
  -3   4   4       99.46      128.79      6.46 o
  -2   4   4      268.67      242.85      1.60 o
  -1   4   4      190.74      177.43      1.49 o
   0   4   4       58.65       51.29      1.04 o
   1   4   4      513.27      596.39      2.85 o
   2   4   4     2048.24     2189.92     30.42 o
   3   4   4      268.60      234.73      2.43 o
   4   4   4      296.14      293.66      3.07 o
   5   4   4       75.63       75.24      2.32 o
   6   4   4        1.10        2.50      1.97 o
   7   4   4       78.95       72.32      2.53 o
   8   4   4       57.65       63.97      3.77 o
   9   4   4       16.12       11.39      4.44 o
  -9   5   4        0.23       12.37      6.80 o
  -8   5   4       40.44       45.08      4.75 o
  -7   5   4        6.71       15.32      4.51 o
  -6   5   4       38.67       53.11      4.81 o
  -5   5   4        1.41        1.18      0.80 o
  -4   5   4      108.97      121.49      4.55 o
  -3   5   4       61.92       53.00      1.33 o
  -2   5   4      519.50      528.32      6.40 o
  -1   5   4      123.48      165.60      2.57 o
   0   5   4      113.01      122.45      1.37 o
   1   5   4        1.01        2.26      0.94 o
   2   5   4      272.76      280.60      3.98 o
   3   5   4      928.84      997.92      6.89 o
   4   5   4        0.48       -0.38      1.46 o
   5   5   4       10.08        6.55      1.72 o
   6   5   4       61.30       70.32      2.20 o
   7   5   4      204.98      220.92      5.49 o
   8   5   4      141.75      123.84      3.90 o
   9   5   4       15.79       14.31      4.16 o
 -10   6   4       29.37       16.90      6.35 o
  -9   6   4        6.33        4.78      3.47 o
  -8   6   4        2.33        5.16      3.28 o
  -7   6   4       31.71       29.09      4.93 o
  -6   6   4      264.37      251.05      6.66 o
  -5   6   4      409.29      411.96      3.61 o
  -4   6   4        0.87        1.74      0.88 o
  -3   6   4        2.86        5.29      1.07 o
  -2   6   4      729.54      702.48      7.44 o
  -1   6   4       21.62       28.05      1.21 o
   0   6   4     1434.92     1520.52      4.91 o
   1   6   4      151.71      158.65      2.97 o
   2   6   4        1.60        2.88      1.41 o
   3   6   4      550.73      587.21      4.19 o
   4   6   4       14.14        8.72      1.49 o
   5   6   4        4.64        4.28      1.65 o
   6   6   4      177.84      169.08      7.28 o
   7   6   4      231.60      268.98      5.80 o
   8   6   4       30.03       44.10      3.45 o
   9   6   4        0.29        1.74      3.09 o
  -9   7   4        8.81       10.86      3.90 o
  -8   7   4        8.40        9.78      3.43 o
  -7   7   4        3.90        7.77      4.90 o
  -6   7   4        8.83        3.96      4.54 o
  -5   7   4       10.68       17.70      2.30 o
  -4   7   4       39.16       41.06      1.08 o
  -3   7   4       22.25       28.73      1.32 o
  -2   7   4       20.53       16.33      1.10 o
  -1   7   4      122.59      128.26      2.24 o
   0   7   4       71.52       69.52      1.24 o
   1   7   4       88.20       75.02      2.02 o
   2   7   4      306.15      291.90      4.15 o
   3   7   4      354.43      360.61      3.93 o
   4   7   4      103.23      110.36      2.61 o
   5   7   4       71.59       77.82      4.71 o
   6   7   4      544.06      592.24      6.31 o
   7   7   4        5.33        9.97      3.01 o
   8   7   4       13.57        8.72      3.31 o
   9   7   4        2.80        1.71      4.09 o
  -9   8   4        6.51        6.48      4.91 o
  -8   8   4      354.37      314.70      8.48 o
  -7   8   4       60.42       57.74      5.75 o
  -6   8   4       24.39       27.70      5.08 o
  -5   8   4        1.04        0.58      2.20 o
  -4   8   4        0.08        0.58      0.53 o
  -3   8   4       28.94       30.50      1.11 o
  -2   8   4     1165.80     1195.17     17.86 o
  -1   8   4       67.27       69.07      2.12 o
   0   8   4      732.56      699.38      4.98 o
   1   8   4       41.07       34.04      1.38 o
   2   8   4       23.81       25.03      3.14 o
   3   8   4      376.93      396.28      4.21 o
   4   8   4       63.17       70.37      4.30 o
   5   8   4     1403.57     1475.02     14.34 o
   6   8   4       23.37       23.42      1.98 o
   7   8   4       62.11       54.32      3.49 o
   8   8   4        2.40        2.92      3.16 o
   9   8   4        1.43        9.04      6.23 o
  -9   9   4        0.58        1.21      5.08 o
  -8   9   4        0.68        5.90      5.50 o
  -7   9   4       53.80       41.35      5.75 o
  -6   9   4       15.83       16.39      4.90 o
  -5   9   4        0.46       -0.03      2.34 o
  -4   9   4       29.35       27.52      1.17 o
  -3   9   4        7.71        6.76      1.14 o
  -2   9   4      188.45      180.00      3.81 o
  -1   9   4       65.24       66.34      2.30 o
   0   9   4      105.88      109.71      1.85 o
   1   9   4       37.00       35.97      1.68 o
   2   9   4       29.79       28.58      2.37 o
   3   9   4      370.04      373.42      4.42 o
   4   9   4     2051.71     2060.64      9.20 o
   5   9   4        0.40        5.54      2.44 o
   6   9   4        4.22        3.21      2.46 o
   7   9   4        4.49        1.82      3.06 o
   8   9   4        0.83        2.00      3.86 o
  -8  10   4        0.18       -0.76      5.44 o
  -7  10   4        8.44        6.05      5.72 o
  -6  10   4      145.01      139.83      6.75 o
  -5  10   4       63.38       56.12      3.03 o
  -4  10   4        7.97        6.78      2.16 o
  -3  10   4        0.44        0.65      1.47 o
  -2  10   4       55.85       51.65      3.58 o
  -1  10   4       82.79       77.27      3.00 o
   0  10   4      691.31      669.90      5.63 o
   1  10   4      277.25      278.51      2.99 o
   2  10   4       56.41       61.43      2.77 o
   3  10   4     1261.93     1252.48      9.15 o
   4  10   4        0.68        2.02      2.69 o
   5  10   4       10.43       10.73      3.04 o
   6  10   4        0.27        1.03      2.46 o
   7  10   4       29.00       29.74      2.84 o
   8  10   4        0.15        2.81      5.50 o
  -6  11   4       39.63       37.50      4.99 o
  -5  11   4        7.19        7.52      3.02 o
  -4  11   4        0.00        2.57      5.29 o
  -3  11   4        2.65        0.45      1.59 o
  -2  11   4       19.57       14.47      2.17 o
  -1  11   4       10.42       12.72      2.37 o
   0  11   4      172.76      173.74      4.40 o
   1  11   4       86.90       90.18      4.45 o
   2  11   4      388.17      378.00      6.83 o
   3  11   4      582.75      567.42      5.61 o
   4  11   4       25.58       22.97      2.95 o
   5  11   4       11.47       15.63      2.91 o
   6  11   4       21.14       23.42      3.03 o
   7  11   4       18.28       19.31      3.30 o
  -7  12   4        0.93       -0.27      5.68 o
  -6  12   4        0.83        0.57      4.60 o
  -5  12   4        0.08        0.18      3.54 o
  -4  12   4       34.62       34.78      5.32 o
  -3  12   4       17.95       18.36      2.82 o
  -2  12   4       43.85       40.37      2.50 o
  -1  12   4       89.43       87.55      3.23 o
   0  12   4       35.48       26.35      3.25 o
   1  12   4       89.10       91.15      4.75 o
   2  12   4      170.86      188.62      5.72 o
   3  12   4       45.74       49.81      3.11 o
   4  12   4       41.32       55.07      3.40 o
   5  12   4       18.00       25.44      3.20 o
   6  12   4       11.36       13.39      3.32 o
   7  12   4        3.18        0.52      4.15 o
  -6  13   4        6.37        5.14      4.78 o
  -5  13   4        0.29        2.54      3.33 o
  -4  13   4       10.65        9.40      5.75 o
  -3  13   4        0.32        0.39      2.86 o
  -2  13   4       23.90       19.76      2.32 o
  -1  13   4       73.75       73.93      3.29 o
   0  13   4       42.30       25.32      3.80 o
   1  13   4      933.43     1000.46     16.20 o
   2  13   4      404.01      426.67      6.33 o
   3  13   4        2.53        7.22      2.96 o
   4  13   4       28.84       31.94      3.27 o
   5  13   4        0.09        2.58      3.08 o
   6  13   4        0.61        1.70      3.15 o
   7  13   4        7.67        8.13      6.44 o
  -5  14   4        2.85        4.19      3.19 o
  -4  14   4        7.43        5.99      6.32 o
  -3  14   4       24.97       24.00      3.23 o
  -2  14   4       22.49       26.22      5.07 o
  -1  14   4       10.77       13.24      3.07 o
   0  14   4       47.57       47.89      4.67 o
   1  14   4        8.18        5.90      3.67 o
   2  14   4      253.74      273.53      4.57 o
   3  14   4        1.85        3.60      3.18 o
   4  14   4        1.88        4.34      3.10 o
   5  14   4        5.29        5.47      3.36 o
   6  14   4        0.08       -1.18      5.81 o
  -4  15   4        0.14        0.54      6.86 o
  -3  15   4        0.74        3.02      6.26 o
  -2  15   4        6.02        7.65      3.70 o
  -1  15   4      216.84      221.81      7.33 o
   0  15   4        3.22        2.85      3.20 o
   1  15   4       23.27       19.86      3.68 o
   2  15   4       23.80       15.18      3.04 o
   3  15   4       17.57       16.69      3.23 o
   4  15   4      176.26      183.59      6.21 o
   5  15   4        0.97        8.42      3.91 o
  -3  16   4       10.96       16.78      6.89 o
  -2  16   4        2.39        2.96      3.90 o
  -1  16   4       43.87       43.21      3.96 o
   0  16   4        5.38        5.18      3.19 o
   1  16   4        5.90        1.23      3.40 o
   2  16   4        8.82       10.51      3.24 o
   3  16   4       40.26       33.53      3.36 o
   4  16   4       87.46       84.35      8.83 o
  -2  17   4       11.82       18.75      6.77 o
  -1  17   4        0.32        1.42      3.65 o
   0  17   4       24.06       28.18      5.93 o
   1  17   4        0.67        1.21      5.65 o
   2  17   4        3.17        4.90      2.96 o
   3  17   4       26.64       19.57      5.26 o
  -1  18   4       31.19       36.92      5.93 o
   0  18   4        3.17        5.45      3.73 o
   1  18   4        0.16       -0.94      5.32 o
  -9   1   5       18.16       16.42      4.72 o
  -8   1   5       33.14       26.44      2.77 o
  -7   1   5        5.33        3.23      1.69 o
  -6   1   5        2.78        3.21      1.41 o
  -5   1   5        1.86        1.83      0.84 o
  -4   1   5      156.44      171.95      2.54 o
  -3   1   5       66.40       78.10      1.91 o
  -2   1   5      349.80      342.00      3.38 o
  -1   1   5       23.74       33.77      0.90 o
   0   1   5      210.23      222.03      1.70 o
   1   1   5       12.35       14.52      0.82 o
   2   1   5       91.81      124.66      2.53 o
   3   1   5      518.36      519.41      3.22 o
   4   1   5      871.16      964.92      8.09 o
   5   1   5       86.03       70.77      2.11 o
   6   1   5        3.72        5.67      1.90 o
   7   1   5       47.22       42.16      2.06 o
   8   1   5        0.95        1.78      2.38 o
 -10   2   5        2.23        2.57      6.23 o
  -9   2   5       21.18       25.81      4.47 o
  -8   2   5        3.50        5.29      2.61 o
  -7   2   5        7.36        5.12      2.38 o
  -6   2   5       10.52       10.97      1.57 o
  -5   2   5        9.45       10.48      0.67 o
  -4   2   5      487.22      495.03      2.60 o
  -3   2   5       33.50       27.65      0.68 o
  -2   2   5      374.88      329.10      3.30 o
  -1   2   5     2613.47     2684.58      5.31 o
   0   2   5     4407.23     4568.20      7.27 o
   1   2   5      233.41      244.49      3.19 o
   2   2   5      695.17      736.57      6.09 o
   3   2   5      815.28      957.29      5.82 o
   4   2   5      267.39      276.17      3.65 o
   5   2   5      259.28      247.33      3.13 o
   6   2   5       77.94       92.17      2.44 o
   7   2   5       33.05       35.50      2.12 o
   8   2   5        0.00        1.96      2.82 o
   9   2   5        5.79        7.30      3.57 o
  10   2   5        0.32        0.94      5.05 o
 -10   3   5        6.88        3.05      6.50 o
  -9   3   5        0.43        9.31      6.83 o
  -8   3   5        5.02        6.28      3.46 o
  -7   3   5       29.53       34.15      3.86 o
  -6   3   5       12.08       17.37      1.89 o
  -5   3   5        3.59        3.96      0.41 o
  -4   3   5       35.46       44.16      1.31 o
  -3   3   5        6.88        7.83      1.37 o
  -2   3   5      439.13      435.76      2.34 o
  -1   3   5        8.15        7.24      0.79 o
   0   3   5       44.76       49.96      0.99 o
   1   3   5      571.59      656.93     11.67 o
   2   3   5     2344.98     2441.57     15.88 o
   3   3   5       51.30       45.25      1.99 o
   4   3   5      323.80      329.84      3.81 o
   5   3   5       65.52       64.16      2.43 o
   6   3   5       78.97       82.80      2.27 o
   7   3   5       55.18       52.07      2.64 o
   8   3   5        2.53        5.28      2.75 o
   9   3   5        2.88        9.56      5.02 o
 -10   4   5        1.38       -1.24      6.44 o
  -9   4   5        0.96       13.40      6.59 o
  -8   4   5        0.78        2.86      4.69 o
  -7   4   5       99.10      112.62      6.01 o
  -6   4   5        0.65        2.07      2.77 o
  -5   4   5       90.41       80.72      3.04 o
  -4   4   5        1.94        0.49      0.66 o
  -3   4   5      421.27      405.45      3.03 o
  -2   4   5       64.93       52.88      1.22 o
  -1   4   5      278.84      289.19      2.71 o
   0   4   5      472.62      461.17      4.45 o
   1   4   5       24.69       23.30      1.47 o
   2   4   5      158.35      168.68      4.77 o
   3   4   5       68.46       80.81      1.97 o
   4   4   5        0.20        0.96      1.88 o
   5   4   5      171.86      162.17      2.88 o
   6   4   5       42.75       34.04      2.39 o
   7   4   5        4.72        6.05      2.72 o
   8   4   5       68.95       73.57      3.73 o
   9   4   5       15.26       17.23      4.16 o
 -10   5   5        5.92        1.06      5.84 o
  -9   5   5        0.18       -1.21      4.26 o
  -8   5   5        0.01        2.57      4.20 o
  -7   5   5       15.73       11.31      4.35 o
  -6   5   5        9.01       12.71      2.86 o
  -5   5   5      152.15      128.28      4.12 o
  -4   5   5        0.40        1.53      1.00 o
  -3   5   5      340.11      350.95      2.64 o
  -2   5   5      264.48      264.39      3.70 o
  -1   5   5      220.66      235.85      2.01 o
   0   5   5     2726.16     2959.84     12.92 o
   1   5   5      266.53      270.25      2.30 o
   2   5   5     1010.27     1058.19      7.75 o
   3   5   5       65.99       73.06      2.20 o
   4   5   5       91.40       91.26      2.63 o
   5   5   5        2.17        1.29      1.80 o
   6   5   5       48.52       58.92      2.63 o
   7   5   5       14.78        9.22      3.14 o
   8   5   5       13.08       18.79      3.16 o
   9   5   5        0.62        3.26      3.20 o
  -9   6   5        0.21        1.84      4.60 o
  -8   6   5        0.74        1.90      4.41 o
  -7   6   5       57.59       40.25      3.81 o
  -6   6   5        5.05       11.21      3.84 o
  -5   6   5      320.25      295.48      2.82 o
  -4   6   5      170.89      169.38      4.68 o
  -3   6   5      119.53      115.81      5.05 o
  -2   6   5     1239.42     1135.64      4.74 o
  -1   6   5      540.13      628.89      3.67 o
   0   6   5      167.89      175.72      3.22 o
   1   6   5        4.65        3.94      1.33 o
   2   6   5        0.35        0.95      1.42 o
   3   6   5      949.12     1042.86      9.33 o
   4   6   5       20.77       19.52      1.61 o
   5   6   5        7.87        4.64      1.96 o
   6   6   5       80.22       77.56      2.90 o
   7   6   5       21.01       20.23      3.24 o
   8   6   5       34.08       33.95      3.37 o
   9   6   5        2.42        2.12      3.86 o
  -9   7   5        0.43        3.60      4.93 o
  -8   7   5       26.59       22.87      3.44 o
  -7   7   5        0.50        1.06      3.04 o
  -6   7   5        4.77        4.17      4.29 o
  -5   7   5        5.25        4.45      1.95 o
  -4   7   5      123.95      117.04      1.69 o
  -3   7   5      296.20      294.24      4.20 o
  -2   7   5       15.57       20.08      1.01 o
  -1   7   5      536.70      559.40     10.80 o
   0   7   5       15.18       16.19      1.26 o
   1   7   5        2.82        2.12      1.69 o
   2   7   5      333.43      321.42      2.68 o
   3   7   5      409.73      409.54      6.07 o
   4   7   5      319.53      326.79      3.43 o
   5   7   5       37.93       37.76      2.38 o
   6   7   5      370.93      367.98      8.91 o
   7   7   5       44.29       46.85      3.33 o
   8   7   5        3.80        3.80      3.08 o
   9   7   5        0.79       -1.37      4.05 o
  -9   8   5        5.39        7.56      5.14 o
  -8   8   5        1.07        6.62      3.49 o
  -7   8   5        1.58        0.11      3.03 o
  -6   8   5        2.24        3.14      4.29 o
  -5   8   5       13.04       12.71      2.34 o
  -4   8   5        5.79        4.09      1.84 o
  -3   8   5        3.96        7.21      1.44 o
  -2   8   5       45.35       47.97      1.64 o
  -1   8   5       78.09       86.31      2.15 o
   0   8   5      556.09      489.14      7.20 o
   1   8   5        0.11        0.46      1.80 o
   2   8   5        6.92        7.42      1.92 o
   3   8   5        0.30        1.29      1.80 o
   4   8   5      161.72      151.59      4.56 o
   5   8   5       21.85       36.79      2.39 o
   6   8   5       48.26       52.86      2.24 o
   7   8   5        1.28        1.61      3.64 o
   8   8   5        0.00       -0.05      3.11 o
   9   8   5        0.59        3.36      6.23 o
  -8   9   5       17.28       15.60      5.29 o
  -7   9   5       12.16        0.42      4.81 o
  -6   9   5        1.45        0.57      4.90 o
  -5   9   5       15.38       10.78      2.44 o
  -4   9   5        3.40        9.73      1.91 o
  -3   9   5      170.98      147.12      3.92 o
  -2   9   5      510.32      508.20     13.21 o
  -1   9   5      395.58      376.85      5.43 o
   0   9   5        5.38        4.96      0.93 o
   1   9   5       16.87       15.61      1.96 o
   2   9   5        2.37        2.40      2.08 o
   3   9   5      115.37      117.68      3.23 o
   4   9   5      924.10      942.42      6.14 o
   5   9   5       20.25       21.07      1.99 o
   6   9   5       67.27       58.96      2.79 o
   7   9   5        0.24        0.20      2.87 o
   8   9   5        1.33       -1.50      3.17 o
  -6  10   5        0.00        0.70      4.63 o
  -5  10   5        0.08       -0.88      2.66 o
  -4  10   5       38.96       40.25      5.38 o
  -3  10   5       42.41       45.97      4.78 o
  -2  10   5        9.11       12.84      1.82 o
  -1  10   5       24.78       25.84      2.33 o
   0  10   5      376.57      403.14      2.85 o
   1  10   5        0.00        1.77      2.22 o
   2  10   5        0.62        3.57      2.59 o
   3  10   5      627.92      656.42      8.17 o
   4  10   5       46.71       54.06      3.07 o
   5  10   5       22.56       20.64      2.89 o
   6  10   5        1.32        3.03      2.79 o
   7  10   5       15.28        9.70      3.25 o
   8  10   5        0.04        1.59      4.06 o
  -6  11   5        0.00        4.23      5.29 o
  -5  11   5        5.62        5.26      5.59 o
  -4  11   5        1.47        1.12      4.72 o
  -3  11   5       57.00       60.46      3.52 o
  -2  11   5        0.97       -0.15      2.27 o
  -1  11   5        3.64        0.67      2.28 o
   0  11   5      563.46      582.55      5.69 o
   1  11   5       10.20       16.24      2.60 o
   2  11   5     1470.68     1522.06     12.43 o
   3  11   5        7.96        7.95      2.93 o
   4  11   5        3.31        3.96      2.81 o
   5  11   5        6.18        3.67      2.82 o
   6  11   5        6.89        6.69      3.04 o
   7  11   5        8.67        5.03      3.16 o
  -6  12   5        4.92        2.18      5.41 o
  -5  12   5        7.10        6.05      5.59 o
  -4  12   5       19.40       20.20      5.99 o
  -3  12   5        5.41        6.34      2.80 o
  -2  12   5        1.76        2.19      2.06 o
  -1  12   5      220.26      212.17      3.90 o
   0  12   5      212.77      198.97      4.26 o
   1  12   5      787.78      792.22      8.21 o
   2  12   5       91.46       90.27      3.71 o
   3  12   5       24.01       22.17      2.97 o
   4  12   5        1.15        2.75      3.21 o
   5  12   5        0.51        4.20      5.75 o
   6  12   5        4.11        4.84      3.28 o
   7  12   5       11.92        7.25      4.62 o
  -5  13   5        7.29       11.67      5.87 o
  -4  13   5        0.00        0.82      5.90 o
  -3  13   5       10.99       16.56      3.17 o
  -2  13   5        0.18       -1.33      4.05 o
  -1  13   5       27.45       22.75      4.25 o
   0  13   5      291.43      267.52      5.21 o
   1  13   5      184.83      166.86      4.83 o
   2  13   5      310.61      306.28      5.66 o
   3  13   5        5.79        5.39      3.05 o
   4  13   5       46.57       46.20      3.32 o
   5  13   5        4.48        5.24      3.35 o
   6  13   5       13.64       18.09      3.65 o
  -5  14   5        2.98        4.20      6.14 o
  -4  14   5        0.07        3.33      6.14 o
  -3  14   5        0.22        5.47      5.62 o
  -2  14   5       59.71       63.87      5.90 o
  -1  14   5      307.15      324.92      8.27 o
   0  14   5        0.85        2.65      3.39 o
   1  14   5      139.94      149.03      3.90 o
   2  14   5      322.59      341.61      5.95 o
   3  14   5        0.10        6.99      3.15 o
   4  14   5       15.34       22.52      3.27 o
   5  14   5       34.49       36.97      3.73 o
   6  14   5        0.03       -1.09      6.20 o
  -4  15   5        5.62        5.96      6.86 o
  -3  15   5       16.00       26.43      6.02 o
  -2  15   5       24.70       27.44      3.73 o
  -1  15   5      262.78      300.27      8.23 o
   0  15   5        5.18        2.13      3.15 o
   1  15   5       57.00       60.36      3.34 o
   2  15   5       15.44       15.84      3.13 o
   3  15   5        0.07        4.28      3.11 o
   4  15   5      137.57      139.38      5.17 o
   5  15   5        4.21        6.95      4.14 o
  -3  16   5      109.45      122.64      8.53 o
  -2  16   5        3.99        9.63      6.09 o
  -1  16   5       25.74       31.84      5.50 o
   0  16   5        0.17       -0.15      5.35 o
   1  16   5        0.30       -0.12      3.34 o
   2  16   5        0.13       -1.06      4.44 o
   3  16   5        1.10        1.27      3.08 o
   4  16   5       95.37      124.08      7.47 o
  -1  17   5       23.75       36.17      4.22 o
   0  17   5        7.37        9.65      5.53 o
   2  17   5        1.55       -0.97      3.73 o
   3  17   5       19.92       21.86      5.35 o
  -1  18   5        6.85       12.37      5.84 o
   0  18   5        6.71        7.71      5.47 o
  -9   0   6       37.20       35.05      6.38 o
  -8   0   6        0.23        4.81      5.75 o
  -7   0   6        5.20        2.95      2.22 o
  -6   0   6       18.00       15.22      2.10 o
  -5   0   6       22.28       21.40      1.98 o
  -4   0   6      629.77      635.54      7.96 o
  -2   0   6      819.61      855.55     32.53 o
  -1   0   6       23.14       21.18      1.49 o
   0   0   6       49.66       33.95      1.28 o
   1   0   6      599.05      566.33      6.30 o
   2   0   6      186.75      223.00      3.31 o
   3   0   6       47.46       47.10      2.54 o
   4   0   6      109.38      115.92      3.34 o
   5   0   6      290.66      291.01      7.35 o
   6   0   6      128.18      144.36      3.82 o
   7   0   6       10.24        6.82      2.87 o
   8   0   6       14.57       16.00      3.69 o
   9   0   6        0.23        0.15      4.69 o
  -9   1   6        2.21        7.76      4.38 o
  -8   1   6       27.04       28.59      4.25 o
  -7   1   6       15.17       18.69      2.85 o
  -6   1   6       54.69       52.74      1.30 o
  -5   1   6       67.91       58.58      1.09 o
  -4   1   6        0.22        1.23      0.99 o
  -3   1   6     1379.70     1412.49     11.69 o
  -2   1   6        4.70        8.02      0.98 o
  -1   1   6     1515.30     1591.71     13.11 o
   0   1   6      143.78      153.08      1.67 o
   1   1   6       52.50       52.79      1.72 o
   2   1   6     2047.98     2033.01      8.59 o
   3   1   6      446.95      462.72      5.11 o
   4   1   6        3.07        3.97      1.66 o
   5   1   6      229.06      227.89      2.97 o
   6   1   6        0.45        0.57      1.88 o
   7   1   6        9.37        8.11      2.02 o
   8   1   6        1.72        1.27      2.06 o
   9   1   6        0.29        0.24      4.54 o
  -9   2   6       11.13       13.45      4.61 o
  -8   2   6       22.25       28.72      4.42 o
  -7   2   6       11.38       11.09      2.41 o
  -6   2   6       12.01       14.87      1.45 o
  -5   2   6      158.05      145.15      2.31 o
  -4   2   6       44.91       46.86      1.07 o
  -3   2   6       35.86       32.10      1.89 o
  -2   2   6      161.24      185.53      3.43 o
  -1   2   6     1581.65     1748.78     14.34 o
   0   2   6       27.89       44.14      1.12 o
   1   2   6       14.03       12.64      1.21 o
   2   2   6       34.72       42.41      3.16 o
   3   2   6      243.42      266.97      3.37 o
   4   2   6      131.90      135.54      2.44 o
   5   2   6       56.48       56.97      2.19 o
   6   2   6       11.99       13.62      2.00 o
   7   2   6        0.00        1.38      2.09 o
   8   2   6        0.17        0.19      2.56 o
   9   2   6        0.58        2.10      3.28 o
 -10   3   6        0.53       -0.03      6.29 o
  -9   3   6        1.62        9.85      7.33 o
  -8   3   6        1.09        3.34      3.69 o
  -7   3   6       17.50       18.17      3.09 o
  -6   3   6       40.39       38.73      2.86 o
  -5   3   6       68.74       68.26      2.65 o
  -4   3   6       78.90       72.07      1.34 o
  -3   3   6      439.39      397.77      3.25 o
  -2   3   6      126.15      110.23      2.68 o
  -1   3   6       97.17       76.17      1.66 o
   0   3   6      238.18      240.34      2.67 o
   1   3   6       29.64       48.38      1.74 o
   2   3   6      501.72      617.55     15.95 o
   3   3   6      776.94      788.11      4.74 o
   4   3   6      650.79      675.96      7.88 o
   5   3   6       15.33       16.09      2.22 o
   6   3   6        5.69        9.52      2.81 o
   7   3   6        8.82        7.08      2.46 o
   8   3   6       63.06       62.75      3.80 o
   9   3   6        3.32        5.81      5.71 o
 -10   4   6        3.47       -1.54      6.35 o
  -9   4   6        0.02       -1.69      5.78 o
  -8   4   6        0.74        2.00      4.02 o
  -7   4   6       88.08       89.80      3.73 o
  -6   4   6      107.14      101.73      5.40 o
  -5   4   6        1.90        1.23      1.14 o
  -4   4   6      146.22      125.88      3.03 o
  -3   4   6      416.37      447.95      2.73 o
  -2   4   6      160.10      189.54      2.08 o
  -1   4   6      253.29      281.86      4.63 o
   0   4   6      176.83      201.88      3.38 o
   1   4   6     7666.90     8324.25     31.09 o
   2   4   6      116.20       97.94      5.31 o
   3   4   6       36.39       38.37      1.90 o
   4   4   6       18.98       16.44      2.07 o
   5   4   6      173.37      179.13      3.19 o
   6   4   6       49.13       57.94      2.72 o
   7   4   6       28.42       27.10      2.61 o
   8   4   6        5.85        8.86      3.01 o
   9   4   6       10.58        7.30      4.54 o
 -10   5   6        0.00       -1.36      5.81 o
  -9   5   6        3.84        4.81      5.29 o
  -8   5   6        6.42        2.50      3.23 o
  -7   5   6       88.58       93.69      7.67 o
  -6   5   6       36.62       34.39      3.25 o
  -5   5   6      123.96      136.21      3.53 o
  -4   5   6        7.65        7.66      1.34 o
  -3   5   6        5.54        5.89      1.47 o
  -2   5   6        3.48        1.66      1.30 o
  -1   5   6       80.45       91.38      1.26 o
   0   5   6     1943.53     2061.99      8.80 o
   1   5   6      450.59      532.02      5.92 o
   2   5   6      342.14      347.23      7.16 o
   3   5   6      169.03      148.98      4.51 o
   4   5   6        7.07        8.54      1.90 o
   5   5   6        9.57        7.99      1.93 o
   6   5   6       44.97       41.74      2.60 o
   7   5   6        7.89        5.37      2.23 o
   8   5   6       22.73       29.31      3.19 o
   9   5   6        0.65        0.24      5.96 o
  -8   6   6        0.15        2.03      4.29 o
  -7   6   6        0.01       -1.15      4.48 o
  -6   6   6       33.60       31.35      3.46 o
  -5   6   6        9.51        5.87      2.88 o
  -4   6   6      622.07      640.08      4.41 o
  -3   6   6       79.54       79.89      1.64 o
  -2   6   6       49.65       52.38      2.90 o
  -1   6   6      479.77      528.16      3.96 o
   0   6   6       34.15       41.52      1.39 o
   1   6   6       38.32       59.10      2.03 o
   2   6   6        9.74       13.14      1.47 o
   3   6   6      167.75      183.06      5.18 o
   4   6   6       46.83       40.97      1.85 o
   5   6   6       36.67       34.24      2.12 o
   6   6   6       55.22       56.77      2.46 o
   7   6   6       17.45       14.36      2.98 o
   8   6   6        7.41       16.89      3.36 o
   9   6   6       19.40       17.03      4.32 o
  -9   7   6        2.76        5.96      4.99 o
  -8   7   6        9.05        5.86      3.27 o
  -7   7   6        0.08       -1.48      4.29 o
  -5   7   6       43.33       33.10      5.75 o
  -4   7   6      662.14      656.79      6.36 o
  -3   7   6      398.93      370.59      3.47 o
  -2   7   6      729.40      739.23      3.22 o
  -1   7   6        0.15        0.88      1.33 o
   0   7   6        2.99        3.16      1.22 o
   1   7   6       13.99        8.46      1.77 o
   2   7   6       45.73       41.93      1.73 o
   3   7   6      174.48      171.96      2.88 o
   4   7   6       39.87       42.80      1.90 o
   5   7   6        5.68        4.25      1.83 o
   6   7   6        4.85        3.41      2.42 o
   7   7   6       20.85       13.67      2.89 o
   8   7   6       18.25       18.61      3.27 o
   9   7   6        1.06       -0.88      5.81 o
  -9   8   6        3.11        0.54      4.75 o
  -8   8   6        0.65        1.54      5.11 o
  -7   8   6        2.60       -1.30      4.96 o
  -6   8   6       32.33       33.41      3.05 o
  -5   8   6        8.06        1.06      2.53 o
  -4   8   6        1.02        3.09      1.97 o
  -3   8   6       62.13       62.78      6.88 o
  -2   8   6      747.72      762.80      5.27 o
  -1   8   6       28.97       26.10      1.75 o
   0   8   6        8.03       11.39      1.70 o
   1   8   6        8.11        9.85      1.90 o
   2   8   6        8.05        6.51      2.00 o
   3   8   6       26.93       28.07      1.90 o
   4   8   6      213.76      229.15      3.19 o
   5   8   6      185.53      167.74      2.65 o
   6   8   6       43.37       47.33      2.55 o
   7   8   6       12.63       14.12      3.02 o
   8   8   6        4.07        3.42      3.88 o
   9   8   6        0.60       -0.54      5.87 o
  -8   9   6        0.91        3.08      5.23 o
  -6   9   6        0.96       -1.03      4.54 o
  -5   9   6        3.90        4.08      4.87 o
  -4   9   6      109.82      103.87      3.05 o
  -3   9   6       56.83       53.05      3.42 o
  -2   9   6     1186.88     1032.20     22.79 o
  -1   9   6      618.75      657.02     10.29 o
   0   9   6       11.38       10.09      3.48 o
   1   9   6       31.27       28.88      2.20 o
   2   9   6      158.99      143.33      3.08 o
   3   9   6        3.73        9.75      2.62 o
   4   9   6       21.74       25.40      3.09 o
   5   9   6       45.37       43.26      2.10 o
   6   9   6       18.60       19.94      2.14 o
   7   9   6        8.42        4.11      3.18 o
   8   9   6        0.05       -0.08      4.06 o
  -6  10   6       11.41       12.79      5.44 o
  -5  10   6       22.97       20.68      5.11 o
  -4  10   6      188.68      195.14      6.81 o
  -3  10   6       21.50       22.02      3.02 o
  -2  10   6      273.19      243.88      2.92 o
  -1  10   6       21.45       25.07      2.25 o
   0  10   6       11.72       15.19      3.92 o
   1  10   6        0.81        0.66      2.30 o
   2  10   6      105.86       86.04      3.71 o
   3  10   6      193.05      195.14     10.40 o
   4  10   6       23.81       25.62      2.75 o
   5  10   6       14.71       22.63      2.50 o
   6  10   6       13.57       14.86      2.49 o
   7  10   6        1.26        2.14      3.66 o
   8  10   6        0.13       -0.85      5.44 o
  -7  11   6        0.00       -1.12      5.02 o
  -6  11   6       11.60       11.40      5.75 o
  -5  11   6       20.80       24.40      5.44 o
  -4  11   6       40.40       60.58      6.23 o
  -3  11   6      110.71      125.38      4.66 o
  -2  11   6       50.17       44.43      3.93 o
  -1  11   6       12.63       14.73      2.36 o
   0  11   6     1592.93     1616.74     12.37 o
   1  11   6      114.52      124.25      4.87 o
   2  11   6      431.36      432.81      6.57 o
   3  11   6        8.23       10.89      2.82 o
   4  11   6       39.74       39.01      3.29 o
   5  11   6        1.58        1.53      2.80 o
   6  11   6        2.49        6.49      3.05 o
   7  11   6        0.72        2.18      4.22 o
  -6  12   6        0.54        0.21      5.62 o
  -5  12   6        1.76        3.60      5.81 o
  -4  12   6        4.04        9.49      5.75 o
  -3  12   6       37.12       37.25      3.16 o
  -2  12   6        3.10        4.87      3.75 o
  -1  12   6       64.62       72.82      2.85 o
   0  12   6      338.60      339.40      6.73 o
   1  12   6      845.05      866.40      6.80 o
   2  12   6       40.37       41.31      3.66 o
   3  12   6        2.41        3.65      2.97 o
   4  12   6       23.22       24.04      3.12 o
   5  12   6       41.91       43.84      3.31 o
   6  12   6       19.82       22.74      3.64 o
   7  12   6       10.52        8.86      6.32 o
  -6  13   6       12.44        9.43      5.29 o
  -5  13   6       31.74       45.00      6.26 o
  -4  13   6       18.29       21.50      6.05 o
  -3  13   6        2.83        2.03      5.90 o
  -2  13   6        3.82        2.24      4.02 o
  -1  13   6       55.36       66.18      5.38 o
   0  13   6      523.52      540.31     12.72 o
   1  13   6       38.05       35.39      3.81 o
   2  13   6      518.94      504.73      6.78 o
   3  13   6        0.09        2.49      2.98 o
   4  13   6       16.11       18.29      3.22 o
   5  13   6        0.82        2.80      3.23 o
   6  13   6        1.76        3.78      6.59 o
  -5  14   6       31.36       35.81      6.29 o
  -4  14   6       15.28       19.02      6.47 o
  -3  14   6        3.01        3.42      6.05 o
  -2  14   6        1.00        2.48      4.44 o
  -1  14   6      310.34      326.88      8.30 o
   0  14   6      115.12      118.73      3.56 o
   1  14   6       38.79       39.58      3.23 o
   2  14   6      209.68      198.93      4.37 o
   3  14   6        2.70        4.82      3.23 o
   4  14   6        8.87        8.49      3.06 o
   5  14   6       19.58       16.51      3.53 o
  -4  15   6       21.04       18.42      7.08 o
  -3  15   6       33.46       50.66      6.59 o
  -2  15   6      124.46      116.36      6.32 o
  -1  15   6      132.87      132.28      6.60 o
   0  15   6        4.69        3.13      3.98 o
   1  15   6        2.37        2.36      2.83 o
   2  15   6       78.64       77.34      3.59 o
   3  15   6       20.49       28.11      3.45 o
   4  15   6       30.26       24.40      3.77 o
  -2  16   6      105.34      147.66      8.35 o
  -1  16   6        0.75        5.20      5.17 o
   0  16   6        1.62        2.22      4.09 o
   1  16   6        0.04        0.20      3.99 o
   2  16   6        4.01        3.46      3.08 o
   3  16   6        0.67        2.12      4.57 o
   4  16   6       59.37       69.62      6.87 o
  -1  17   6        2.30        3.63      5.14 o
   0  17   6        7.98        8.71      5.90 o
   3  17   6        2.92        2.21      5.11 o
  -1  18   6       29.83       40.01      6.17 o
   0  18   6        0.24        2.87      5.75 o
  -9   1   7        5.62       12.18      4.12 o
  -8   1   7        0.01        4.90      3.85 o
  -7   1   7        0.50        3.84      4.99 o
  -6   1   7        0.86        1.08      1.68 o
  -5   1   7        0.00        1.06      1.26 o
  -4   1   7       11.24       11.36      1.27 o
  -3   1   7     1132.03     1227.43     26.66 o
  -2   1   7      463.38      509.70      2.87 o
  -1   1   7      241.16      247.21      2.38 o
   0   1   7     2237.19     2191.17     13.16 o
   1   1   7       43.10       44.10      3.99 o
   2   1   7      189.03      144.26      3.09 o
   3   1   7       26.01       17.32      2.10 o
   4   1   7      153.48      155.11      2.58 o
   5   1   7       13.04       12.95      2.05 o
   6   1   7       81.95       72.94      2.56 o
   7   1   7        0.25        1.29      2.68 o
   8   1   7       20.72       25.20      2.47 o
   9   1   7        4.84        2.86      3.78 o
  -9   2   7        0.00        6.47      5.96 o
  -8   2   7       93.03      110.51      6.44 o
  -7   2   7       16.63       14.73      2.68 o
  -6   2   7       37.06       31.97      2.68 o
  -5   2   7      271.17      261.75      2.08 o
  -4   2   7        7.01        7.43      0.72 o
  -3   2   7      152.09      163.96      3.75 o
  -2   2   7      458.28      520.14      9.13 o
  -1   2   7     1131.68     1374.32      8.31 o
   0   2   7      152.85      152.09      4.31 o
   1   2   7      476.53      451.50      3.58 o
   2   2   7      320.45      306.97      3.94 o
   3   2   7        0.16        0.43      1.83 o
   4   2   7       53.87       56.19      2.41 o
   5   2   7      137.00      128.63      3.79 o
   6   2   7        0.04        1.90      2.17 o
   7   2   7       68.70       69.74      2.65 o
   8   2   7        2.10        2.24      2.88 o
   9   2   7        0.57        2.12      3.97 o
  -9   3   7        9.16       11.88      5.87 o
  -8   3   7      121.00      116.84      6.50 o
  -7   3   7       40.81       32.09      3.14 o
  -6   3   7        3.59        5.60      2.65 o
  -5   3   7      261.38      259.20      3.95 o
  -4   3   7       91.03      106.34      1.53 o
  -3   3   7      174.68      183.86      2.41 o
  -2   3   7        9.00        8.04      0.92 o
  -1   3   7      258.35      280.24      2.88 o
   0   3   7        4.86        8.54      1.21 o
   1   3   7      138.36      138.20      3.51 o
   2   3   7       51.95       57.20      2.16 o
   3   3   7       10.36       13.17      2.04 o
   4   3   7        0.07       -0.07      2.64 o
   5   3   7        0.90        4.01      2.77 o
   6   3   7       36.59       36.49      2.64 o
   7   3   7       14.27       13.57      2.74 o
   8   3   7        0.54        1.61      3.49 o
   9   3   7        3.80        3.21      5.93 o
  -9   4   7       10.21        8.71      5.47 o
  -8   4   7       18.74       15.36      5.50 o
  -7   4   7       30.20       24.06      3.38 o
  -6   4   7      266.79      309.75      4.83 o
  -5   4   7        9.28       13.01      1.52 o
  -4   4   7      162.40      169.47      2.75 o
  -3   4   7       37.62       34.26      1.80 o
  -2   4   7      148.64      133.19      3.69 o
  -1   4   7       11.64        6.73      1.18 o
   0   4   7       36.66       40.61      1.43 o
   1   4   7      383.52      446.47      4.36 o
   2   4   7        4.74        4.66      1.92 o
   3   4   7       39.57       44.69      3.80 o
   4   4   7        9.11       10.01      2.30 o
   5   4   7       28.71       23.50      2.48 o
   6   4   7        0.17        2.24      2.93 o
   7   4   7       75.63       79.84      3.29 o
   8   4   7        9.32       10.39      3.12 o
   9   4   7       26.05       23.29      4.52 o
  -9   5   7        2.19        2.18      5.56 o
  -8   5   7        0.58        0.81      3.11 o
  -7   5   7        4.52        4.19      3.21 o
  -6   5   7      598.47      646.60      6.36 o
  -5   5   7      321.40      334.24      4.67 o
  -4   5   7        0.24        2.68      1.64 o
  -3   5   7        3.35        2.03      1.73 o
  -2   5   7       75.57       58.96      1.01 o
  -1   5   7       16.74       16.80      1.04 o
   0   5   7      419.32      458.65      5.79 o
   1   5   7      116.72      110.96      1.86 o
   2   5   7       71.08       60.59      2.35 o
   3   5   7       15.40       11.26      1.86 o
   4   5   7      248.83      248.36      4.23 o
   5   5   7        1.29        2.28      2.39 o
   6   5   7       10.42        5.59      2.48 o
   7   5   7       15.49       15.09      2.46 o
   8   5   7       11.40       14.64      3.26 o
   9   5   7        0.65       -0.08      3.93 o
  -8   6   7        0.18       -1.18      4.17 o
  -7   6   7       24.00       20.22      3.24 o
  -6   6   7       23.79       25.17      3.38 o
  -5   6   7       22.72       25.43      3.03 o
  -4   6   7      427.85      413.14      3.78 o
  -3   6   7        7.85        4.36      1.88 o
  -2   6   7        9.59        9.24      2.15 o
  -1   6   7       15.65       22.08      1.14 o
   0   6   7       45.00       44.80      1.66 o
   1   6   7        7.43       13.15      1.14 o
   2   6   7      164.19      174.55      2.20 o
   3   6   7       31.45       26.85      1.73 o
   4   6   7       16.80       13.05      1.73 o
   5   6   7        0.02       -0.21      2.70 o
   6   6   7       44.31       40.15      2.44 o
   7   6   7       14.36       13.73      3.23 o
   8   6   7        8.60       11.07      3.40 o
   9   6   7       16.18       16.25      4.49 o
  -8   7   7        4.88        4.54      4.45 o
  -7   7   7       24.25       23.01      4.69 o
  -6   7   7        5.75        6.42      2.96 o
  -5   7   7       56.65       71.33      7.79 o
  -4   7   7     1538.24     1501.80     10.30 o
  -3   7   7      176.91      177.17      6.10 o
  -2   7   7      647.36      655.77      8.01 o
  -1   7   7       61.97       62.29      1.36 o
   0   7   7       23.77       26.28      1.57 o
   1   7   7        4.84        3.53      1.76 o
   2   7   7       69.50       70.74      1.78 o
   3   7   7       71.78       64.09      2.04 o
   4   7   7        9.93        9.45      1.70 o
   5   7   7        0.17        0.41      2.81 o
   6   7   7       31.02       34.03      3.67 o
   7   7   7       38.89       36.72      3.24 o
   8   7   7        9.99       13.20      3.30 o
   9   7   7       16.23       16.42      6.23 o
  -8   8   7        0.02        0.63      4.99 o
  -7   8   7        7.05        1.84      4.90 o
  -6   8   7        1.37        7.11      5.23 o
  -5   8   7       11.80       15.75      4.93 o
  -4   8   7       20.37       30.70     10.78 o
  -3   8   7       17.96       17.27      3.51 o
  -2   8   7        5.70        6.52      1.22 o
  -1   8   7        0.01        0.34      1.54 o
   0   8   7       46.12       48.45      1.96 o
   1   8   7       54.88       56.17      2.20 o
   2   8   7       87.43       73.07      2.57 o
   3   8   7        3.45        3.53      1.73 o
   4   8   7        0.16       -0.76      2.34 o
   5   8   7       51.11       47.51      2.17 o
   6   8   7        7.36        6.09      2.25 o
   7   8   7        2.76        4.84      3.01 o
   8   8   7        1.88        3.12      4.24 o
  -8   9   7        7.45        7.05      5.23 o
  -6   9   7        0.01        0.82      5.02 o
  -5   9   7       18.79       19.11      5.26 o
  -4   9   7      497.63      443.44      8.58 o
  -3   9   7       20.36       25.67      3.15 o
  -2   9   7     1802.05     1784.23     27.57 o
  -1   9   7       17.40       14.71      1.82 o
   0   9   7        0.16        1.11      1.78 o
   1   9   7      203.72      200.27      4.71 o
   2   9   7        6.51        7.91      2.21 o
   3   9   7        0.01        0.62      2.46 o
   4   9   7       25.77       28.46      2.17 o
   5   9   7        0.83        2.02      2.06 o
   6   9   7        3.15        1.06      2.27 o
   7   9   7        0.29        1.68      3.93 o
   8   9   7        2.18        4.02      3.98 o
  -8  10   7       15.36       22.83      5.35 o
  -6  10   7        0.10        1.87      5.65 o
  -5  10   7       21.47       10.74      5.05 o
  -4  10   7      121.87      129.80      6.63 o
  -3  10   7       80.28       66.04      3.96 o
  -2  10   7      322.24      290.57      6.27 o
  -1  10   7       74.66       82.93      2.80 o
   0  10   7       99.36      109.50      2.73 o
   1  10   7       54.80       63.89      2.60 o
   2  10   7      203.80      204.68      3.59 o
   3  10   7       39.69       36.31      2.75 o
   4  10   7        9.41        8.74      2.92 o
   5  10   7        3.36        5.25      2.03 o
   6  10   7        8.76        6.17      2.55 o
   7  10   7        8.36       10.06      3.24 o
  -7  11   7       11.26        9.34      5.05 o
  -6  11   7       38.89       40.46      6.44 o
  -5  11   7        9.72        8.56      5.20 o
  -4  11   7        5.21        5.53      5.75 o
  -3  11   7        0.22        1.12      3.24 o
  -2  11   7       34.22       30.97      4.05 o
  -1  11   7       27.21       37.83      2.53 o
   0  11   7      883.29      927.24      8.14 o
   1  11   7       44.31       45.59      3.20 o
   2  11   7        1.44        3.80      3.18 o
   3  11   7       11.55       10.95      2.89 o
   4  11   7       27.39       20.97      2.99 o
   5  11   7       14.31       18.81      3.11 o
   6  11   7       28.08       37.79      3.78 o
  -6  12   7      101.76      114.83      7.14 o
  -5  12   7       13.00       14.15      5.81 o
  -4  12   7       12.61       21.35      6.08 o
  -3  12   7        1.37        3.33      3.45 o
  -2  12   7       51.75       59.10      4.48 o
  -1  12   7        0.99        0.42      3.09 o
   0  12   7      738.17      678.59      7.63 o
   1  12   7       26.50       30.40      2.98 o
   2  12   7       15.26       14.37      3.12 o
   3  12   7       37.83       38.19      3.05 o
   4  12   7        4.07        2.42      2.98 o
   5  12   7        9.11        9.48      3.13 o
   6  12   7        5.26        5.82      3.49 o
  -5  13   7        1.16        2.75      6.35 o
  -4  13   7        2.13        2.30      6.14 o
  -3  13   7        4.70        9.49      6.14 o
  -2  13   7       10.91       13.21      4.17 o
  -1  13   7       66.77       76.84      4.09 o
   0  13   7       26.44       26.46      3.48 o
   1  13   7        9.99       11.20      2.92 o
   2  13   7       79.90       81.87      3.63 o
   3  13   7        4.18        5.18      2.78 o
   4  13   7       34.91       44.86      3.51 o
   5  13   7        1.97        2.04      3.32 o
  -4  14   7       35.30       54.32      7.29 o
  -3  14   7        4.43        3.18      5.20 o
  -2  14   7       90.00       88.18      5.78 o
  -1  14   7       77.40       79.47      7.24 o
   0  14   7       26.55       22.38      3.54 o
   1  14   7       69.22       64.57      3.25 o
   2  14   7       78.27       71.07      3.39 o
   3  14   7        4.10        6.90      3.03 o
   4  14   7       28.39       26.83      3.57 o
   5  14   7       19.38       24.68      6.32 o
  -3  15   7       24.34       41.10      7.32 o
  -2  15   7      102.44       93.57      6.02 o
  -1  15   7       15.05       14.91      3.82 o
   0  15   7       65.09       56.05      7.47 o
   1  15   7        6.48        6.02      3.98 o
   2  15   7       19.27       17.36      2.98 o
   3  15   7        1.04        1.85      3.08 o
  -1  16   7        5.92        4.77      3.56 o
   0  16   7        0.57        1.81      5.17 o
   1  16   7        3.58        3.75      4.03 o
   2  16   7        3.33        5.47      5.81 o
   3  16   7        0.70       -0.09      5.20 o
   4  16   7        8.49       10.34      6.05 o
  -1  17   7        3.73        4.90      5.62 o
   0  17   7        0.00       -1.51      5.62 o
   1  17   7        0.01       -1.18      5.56 o
  -6   0   8        5.44        3.33      2.57 o
  -5   0   8       20.14       12.37      2.12 o
  -4   0   8      360.26      364.26      7.18 o
  -3   0   8     1430.85     1512.43     10.26 o
  -2   0   8       55.79       50.05      8.00 o
  -1   0   8        2.71        0.63      1.27 o
   0   0   8       54.44       46.68      3.63 o
   1   0   8       74.42       61.87      3.51 o
   2   0   8      221.86      233.40      5.48 o
   3   0   8      522.68      538.13      9.45 o
   4   0   8       14.13       16.35      3.11 o
   5   0   8      521.54      499.39      5.99 o
   6   0   8       10.49       11.49      3.35 o
   7   0   8       48.25       48.57      3.79 o
   8   0   8       16.80       18.85      3.39 o
  -9   1   8       17.69       24.04      6.02 o
  -8   1   8        0.56       12.40      5.71 o
  -6   1   8        0.01        1.36      2.33 o
  -5   1   8       98.52      107.45      2.69 o
  -4   1   8      179.98      184.84      2.08 o
  -3   1   8      232.95      225.61     13.24 o
  -2   1   8       76.63       76.79      1.19 o
  -1   1   8      131.50      169.08      1.68 o
   0   1   8       70.63       87.80      2.83 o
   1   1   8       71.68       60.67      2.61 o
   2   1   8       47.92       47.49      2.74 o
   3   1   8       11.12        7.53      2.25 o
   4   1   8      167.60      161.20      3.09 o
   5   1   8        0.00        1.27      2.17 o
   6   1   8      139.05      140.71      3.06 o
   7   1   8        1.65        2.32      2.72 o
   8   1   8        1.02        1.72      2.72 o
  -9   2   8        1.48       24.64      6.05 o
  -8   2   8      115.57      147.09      6.84 o
  -7   2   8        5.51       10.31      5.05 o
  -6   2   8       41.79       40.74      3.36 o
  -5   2   8      142.36      130.75      2.67 o
  -4   2   8        9.66        8.75      0.99 o
  -3   2   8        3.50        3.81      0.81 o
  -2   2   8      134.51      138.25      1.53 o
  -1   2   8      559.70      651.27     12.60 o
   0   2   8      161.19      170.62      3.12 o
   1   2   8       51.77       52.29      2.00 o
   2   2   8       89.82       88.83      2.47 o
   3   2   8      113.28      112.55      3.17 o
   4   2   8        1.65        3.38      2.29 o
   5   2   8      280.48      293.67      4.26 o
   6   2   8        1.24        4.74      2.84 o
   7   2   8       20.22       16.84      2.76 o
   8   2   8       20.89       20.31      3.78 o
  -9   3   8        1.16       10.70      5.47 o
  -8   3   8      128.08      145.38      6.50 o
  -7   3   8       85.58       96.82      5.79 o
  -6   3   8       26.51       30.40      4.28 o
  -5   3   8      104.00      109.95      3.83 o
  -4   3   8       40.80       37.25      1.84 o
  -3   3   8       11.66       11.46      0.69 o
  -2   3   8      119.29      130.71      2.16 o
  -1   3   8      996.78      928.31      3.83 o
   0   3   8      160.41      190.52      2.48 o
   1   3   8      337.98      420.56     10.06 o
   2   3   8      318.45      333.26      5.14 o
   3   3   8        1.62        0.29      2.15 o
   4   3   8      187.39      180.10      4.38 o
   5   3   8      156.33      157.20      4.89 o
   6   3   8        7.49        5.75      2.70 o
   7   3   8       21.06       20.39      2.89 o
   8   3   8       11.23       13.11      3.89 o
  -8   4   8        5.22       18.84      4.93 o
  -7   4   8       33.14       33.45      5.49 o
  -6   4   8      283.30      291.53     11.30 o
  -5   4   8      134.19      135.76      3.43 o
  -4   4   8        1.42        0.81      1.49 o
  -3   4   8      121.58      127.91      2.55 o
  -2   4   8      716.39      717.62      6.36 o
  -1   4   8       41.43       33.26      1.06 o
   0   4   8        0.61        4.66      1.25 o
   1   4   8       80.02       64.84      2.19 o
   2   4   8      231.20      229.44      4.04 o
   3   4   8      247.49      263.39      5.91 o
   4   4   8        5.10        8.01      2.93 o
   5   4   8      148.77      161.52      4.20 o
   6   4   8      125.11      127.77      3.67 o
   7   4   8       17.73       22.54      4.21 o
   8   4   8        7.49       14.97      3.54 o
   9   4   8        2.17        3.99      5.29 o
  -7   5   8       48.44       46.12      3.43 o
  -6   5   8      645.29      631.97      6.20 o
  -5   5   8       29.02       25.91      2.88 o
  -4   5   8       12.42       11.53      1.86 o
  -3   5   8        0.02        0.97      1.88 o
  -2   5   8       22.98       20.06      1.03 o
  -1   5   8      277.16      279.76      5.89 o
   0   5   8       18.01       13.74      1.33 o
   1   5   8      101.22       96.82      2.49 o
   2   5   8        1.42        0.63      3.99 o
   3   5   8        0.07        0.04      1.83 o
   4   5   8        0.88        0.85      2.36 o
   5   5   8       14.62       18.21      2.59 o
   6   5   8       20.76       24.58      2.94 o
   7   5   8        7.16       10.63      2.51 o
   8   5   8        1.08        3.48      3.28 o
   9   5   8        0.07        2.78      5.68 o
  -7   6   8        0.35        4.23      4.17 o
  -6   6   8       50.15       48.66      5.53 o
  -5   6   8       37.37       49.20      3.11 o
  -4   6   8        0.07        4.41      3.51 o
  -3   6   8      114.19      108.19      3.75 o
  -2   6   8      241.51      246.49      3.72 o
  -1   6   8       57.33       41.92      1.29 o
   0   6   8       24.11       24.48      1.72 o
   1   6   8       35.39       37.90      1.80 o
   2   6   8       98.51      102.89      2.01 o
   3   6   8        8.30        9.66      1.54 o
   4   6   8       27.43       25.34      1.96 o
   5   6   8       20.64       21.14      2.18 o
   6   6   8       52.43       61.15      3.65 o
   7   6   8      142.08      150.66      7.14 o
   8   6   8       17.05       16.43      3.98 o
   9   6   8        7.68        4.23      6.32 o
  -8   7   8        0.29       -0.73      4.69 o
  -7   7   8        0.18       -0.51      4.35 o
  -6   7   8       22.86       18.36      4.96 o
  -5   7   8       24.92       33.43      3.05 o
  -4   7   8     1364.59     1395.79     77.56 o
  -3   7   8      102.44       97.73      5.29 o
  -2   7   8        7.37        7.64      2.46 o
  -1   7   8      167.94      170.31      3.14 o
   0   7   8        6.27        4.45      1.72 o
   1   7   8        1.91        2.48      1.91 o
   2   7   8       91.80       82.14      1.89 o
   3   7   8        9.30       12.78      1.73 o
   4   7   8       23.49       13.84      1.87 o
   5   7   8       37.70       33.24      2.32 o
   6   7   8        2.08        3.64      2.33 o
   7   7   8        9.02       11.15      3.21 o
   8   7   8        4.09       11.32      4.23 o
  -7   8   8        0.34       -0.57      4.60 o
  -6   8   8       30.52       27.55      5.38 o
  -5   8   8       22.12       19.63      5.20 o
  -4   8   8      517.05      557.78     23.88 o
  -3   8   8      163.77      152.90      6.63 o
  -2   8   8        2.14        7.64      2.77 o
  -1   8   8      421.27      414.08      7.79 o
   0   8   8        0.04        1.00      1.83 o
   1   8   8        0.03        0.57      2.01 o
   2   8   8       38.40       36.95      2.50 o
   3   8   8        0.91        2.64      1.81 o
   4   8   8        2.06        1.48      1.92 o
   5   8   8       12.79        7.30      2.00 o
   6   8   8       18.41       16.19      2.36 o
   7   8   8       10.00        6.36      3.18 o
   8   8   8        5.42        5.29      4.16 o
  -8   9   8        0.31        2.63      4.87 o
  -7   9   8        1.21        5.44      4.96 o
  -6   9   8        1.66        1.78      4.90 o
  -5   9   8        2.75        6.92      5.17 o
  -4   9   8        2.54        7.26      4.72 o
  -3   9   8        2.34        6.77      4.02 o
  -2   9   8     1073.36     1136.92     25.72 o
  -1   9   8       25.60       18.57      1.92 o
   0   9   8       18.42       17.72      2.10 o
   1   9   8       35.88       38.17      2.45 o
   2   9   8        1.37       -0.01      2.43 o
   3   9   8      104.72      116.02      3.30 o
   4   9   8       38.88       32.56      3.08 o
   5   9   8        8.42        6.91      2.07 o
   6   9   8        1.08        0.60      2.96 o
   7   9   8        1.14        0.54      3.70 o
  -7  10   8        1.96       -0.54      5.11 o
  -6  10   8       34.22       38.71      5.47 o
  -5  10   8       32.02       27.88      5.11 o
  -4  10   8       18.87       26.97      5.20 o
  -3  10   8        8.19        9.89      2.56 o
  -2  10   8      173.94      165.81      4.03 o
  -1  10   8        1.23        5.73      2.50 o
   0  10   8        7.81        4.36      2.15 o
   1  10   8      150.16      164.59      3.35 o
   2  10   8       38.09       45.12      3.20 o
   3  10   8        3.94        0.72      2.70 o
   4  10   8       48.43       46.67      3.12 o
   5  10   8        0.28       -0.79      2.84 o
   6  10   8        0.00       -0.88      5.68 o
  -7  11   8       16.27       27.79      6.20 o
  -6  11   8       18.69       14.67      5.20 o
  -5  11   8       13.84       17.36      5.90 o
  -4  11   8        3.39        4.35      5.32 o
  -3  11   8       72.66       76.00      3.27 o
  -2  11   8        7.96        7.71      2.82 o
  -1  11   8      133.30      128.40      4.23 o
   0  11   8      188.54      175.29      3.49 o
   1  11   8       54.56       52.55      2.83 o
   2  11   8       35.92       35.08      2.89 o
   3  11   8       61.62       70.52      3.40 o
   4  11   8        0.02        0.86      2.90 o
   5  11   8        1.18        0.50      2.70 o
   6  11   8        5.43        2.85      3.35 o
  -6  12   8        2.11        4.38      6.44 o
  -5  12   8        4.01        4.38      5.11 o
  -4  12   8        0.76        1.39      5.44 o
  -2  12   8        1.15        4.14      3.09 o
  -1  12   8        0.96       -1.42      5.44 o
   0  12   8       11.90       11.36      3.67 o
   1  12   8       16.16       20.37      2.75 o
   2  12   8        6.18        6.59      2.90 o
   3  12   8       29.42       24.57      3.05 o
   4  12   8        1.85        3.18      3.32 o
   5  12   8       50.99       62.89      3.05 o
  -5  13   8        0.11        5.68      5.75 o
  -4  13   8        0.00        0.97      5.44 o
  -2  13   8       19.54       19.10      3.29 o
  -1  13   8        2.63        3.28      3.48 o
   0  13   8       71.89       55.81      4.30 o
   1  13   8       76.65       60.94      3.10 o
   2  13   8        1.76        3.34      3.32 o
   3  13   8        0.77        0.03      2.87 o
   4  13   8        3.53        9.36      3.57 o
   5  13   8       41.17       47.51      5.66 o
  -4  14   8        4.82        3.08      5.32 o
  -3  14   8        3.70        9.83      6.53 o
  -2  14   8      104.42       98.32      4.20 o
  -1  14   8       14.23       16.81      5.56 o
   0  14   8        1.72        0.77      3.65 o
   1  14   8        8.43        7.97      3.69 o
   2  14   8        3.50        5.51      2.98 o
   3  14   8        0.20        0.85      3.06 o
   4  14   8       24.45       19.93      5.75 o
   5  14   8       12.58       14.00      6.11 o
  -2  15   8       69.46       71.99      6.02 o
  -1  15   8        7.88       11.06      5.37 o
   0  15   8       60.18       65.13      4.49 o
   1  15   8        1.28        3.42      5.62 o
   2  15   8        2.15        3.45      4.24 o
   3  15   8        2.32        0.21      4.93 o
   4  15   8        9.72        8.19      5.29 o
  -3  16   8        8.48       31.93      5.78 o
  -2  16   8        0.47        5.47      5.56 o
  -1  16   8        5.51        8.88      4.05 o
   0  16   8       24.11       21.53      5.53 o
   1  16   8       13.22       17.39      6.26 o
  -1  17   8        1.06        2.27      5.44 o
   0  17   8        1.60       -0.39      5.93 o
  -5   1   9       13.64       14.50      1.89 o
  -4   1   9      108.08      113.47      3.48 o
  -3   1   9       23.98       23.02      1.07 o
  -2   1   9        6.15        8.16      0.92 o
  -1   1   9       69.30       81.68      3.75 o
   0   1   9      309.24      284.29      9.94 o
   1   1   9       93.44       83.59      8.08 o
   2   1   9       63.54       64.96      3.27 o
   3   1   9      182.99      157.84      3.16 o
   4   1   9       41.87       39.19      3.02 o
   5   1   9       55.61       74.95      3.17 o
   6   1   9        2.61        6.49      2.59 o
   7   1   9        6.13        8.11      2.45 o
   8   1   9        0.24       -0.29      2.93 o
  -6   2   9       31.77       27.67      3.18 o
  -5   2   9      132.15      134.92      3.03 o
  -4   2   9       14.22       13.85      1.24 o
  -3   2   9       24.50       22.62      1.06 o
  -2   2   9      105.99       99.42      2.26 o
  -1   2   9       10.71       16.14      1.84 o
   0   2   9      104.91      102.45      3.34 o
   1   2   9       25.32       17.49      2.43 o
   2   2   9       91.10       96.48      3.17 o
   3   2   9      148.67      159.60      3.23 o
   4   2   9      153.27      194.96      4.53 o
   5   2   9       33.93       44.05      3.16 o
   6   2   9      140.21      144.70      4.77 o
   7   2   9       22.71       21.34      3.01 o
   8   2   9        1.91        0.59      3.63 o
  -6   3   9        0.01        0.82      3.42 o
  -5   3   9        7.81       10.74      2.07 o
  -4   3   9       20.60       27.52      2.96 o
  -3   3   9       28.65       26.14      0.98 o
  -2   3   9        0.11        0.76      1.04 o
  -1   3   9      183.15      196.58      2.09 o
   0   3   9       12.73       15.09      4.08 o
   1   3   9      109.06      116.28      2.67 o
   2   3   9      324.41      317.40      4.37 o
   3   3   9        0.62        0.55      2.77 o
   4   3   9       30.08       24.90      3.98 o
   5   3   9      268.81      286.01      4.45 o
   6   3   9        0.26        3.62      3.01 o
   7   3   9       62.03       56.17      3.25 o
   8   3   9       28.47       30.58      4.01 o
  -6   4   9       21.53       39.28      4.57 o
  -5   4   9       35.35       36.32      4.20 o
  -4   4   9      197.53      217.67      8.61 o
  -3   4   9        3.00        7.00      1.95 o
  -2   4   9        1.30        1.84      1.14 o
  -1   4   9      139.84      129.95      1.72 o
   0   4   9      122.33      116.36      3.40 o
   1   4   9        0.15        1.12      2.33 o
   2   4   9       11.98       11.63      2.29 o
   3   4   9       89.12       84.75      3.35 o
   4   4   9      178.72      154.00     11.52 o
   5   4   9      237.96      257.99      4.28 o
   6   4   9       36.98       53.53      3.43 o
   7   4   9       10.92       10.10      3.08 o
   8   4   9        0.29        3.11      5.29 o
   9   4   9        2.00        2.96      5.65 o
  -7   5   9       64.00       67.15      4.90 o
  -6   5   9      318.85      409.45      8.18 o
  -5   5   9        0.00       -0.36      4.41 o
  -4   5   9       20.84       23.00      2.15 o
  -3   5   9      212.97      217.08      3.46 o
  -2   5   9        4.31        2.90      1.05 o
  -1   5   9       82.71       75.00      1.94 o
   0   5   9       35.15       37.78      2.03 o
   1   5   9      135.02      144.32      3.08 o
   2   5   9       40.88       36.35      2.04 o
   3   5   9       19.09       14.26      2.44 o
   4   5   9       73.91       82.02      6.25 o
   5   5   9        8.17       24.68      3.63 o
   6   5   9      184.07      197.98      4.06 o
   7   5   9      150.40      151.50      3.97 o
   8   5   9        0.59        0.45      5.81 o
  -7   6   9        1.44        2.03      4.44 o
  -6   6   9      301.33      346.21      7.93 o
  -5   6   9       31.28       24.74      5.02 o
  -4   6   9        2.83        3.80      3.70 o
  -3   6   9       53.62       51.34      2.68 o
  -2   6   9      109.88       97.74      3.13 o
  -1   6   9       30.41       33.32      1.72 o
   0   6   9       23.56       20.65      1.92 o
   1   6   9        0.05        0.07      0.78 o
   2   6   9      107.63       96.61      1.91 o
   3   6   9        0.37        1.90      2.09 o
   4   6   9       36.15       26.97      2.84 o
   5   6   9       66.22       58.90      2.86 o
   6   6   9        3.91        6.30      2.41 o
   7   6   9       44.58       57.27      2.98 o
   8   6   9       37.74       33.68      4.41 o
  -7   7   9        1.70       -1.03      4.69 o
  -6   7   9        1.88        4.54      4.60 o
  -5   7   9        5.02        8.86      4.72 o
  -4   7   9      238.40      218.00      5.40 o
  -3   7   9       45.58       32.24      2.83 o
  -2   7   9       44.22       40.50      2.88 o
  -1   7   9      209.81      191.99      2.66 o
   0   7   9        6.10        6.24      1.82 o
   1   7   9       13.54       10.78      2.15 o
   2   7   9       68.53       73.96      2.58 o
   3   7   9        0.19       -0.60      1.71 o
   4   7   9      252.32      235.65      3.64 o
   5   7   9        3.62        5.59      2.20 o
   6   7   9        7.38        5.53      2.41 o
   7   7   9        0.61        4.52      3.21 o
   8   7   9       10.06       16.23      4.45 o
  -6   8   9       22.54       31.72      5.53 o
  -5   8   9        0.34        3.05      4.78 o
  -4   8   9       25.80       21.38      4.08 o
  -3   8   9        1.17        3.11      2.51 o
  -2   8   9       26.89       25.12      3.01 o
  -1   8   9      173.33      168.91      2.67 o
   0   8   9       17.89       15.16      2.02 o
   1   8   9       38.95       31.10      2.39 o
   2   8   9       51.61       48.42      2.68 o
   3   8   9        3.94        3.52      2.77 o
   4   8   9        1.21       -0.36      2.38 o
   5   8   9        5.11        2.30      2.73 o
   6   8   9        0.01        2.10      3.34 o
   7   8   9       18.47       17.65      4.02 o
  -8   9   9        3.64        6.17      5.26 o
  -6   9   9       26.23       41.16      5.99 o
  -5   9   9       87.26       90.02      5.87 o
  -4   9   9        3.47        0.12      3.87 o
  -3   9   9       41.53       39.50      2.85 o
  -2   9   9      107.90      109.84      5.08 o
  -1   9   9        8.46        8.54      2.94 o
   0   9   9      109.53      110.76      3.27 o
   1   9   9       14.50        9.88      2.31 o
   2   9   9      112.22       82.93      3.10 o
   3   9   9       34.40       34.43      3.00 o
   4   9   9       11.67        5.01      2.61 o
   5   9   9        0.12        0.08      3.16 o
   6   9   9        3.02        2.64      2.96 o
  -7  10   9        1.54        2.39      5.68 o
  -6  10   9       13.16       18.75      5.90 o
  -5  10   9        5.84        4.60      5.65 o
  -4  10   9       16.61       21.76      3.57 o
  -3  10   9        3.24        1.61      2.58 o
  -2  10   9        6.47        4.28      2.84 o
  -1  10   9       28.63       23.35      3.29 o
   0  10   9       88.15       82.17      3.80 o
   1  10   9       21.80       23.12      2.62 o
   2  10   9       31.66       30.92      2.86 o
   3  10   9       11.13       12.44      2.92 o
   4  10   9       13.00       10.51      3.08 o
   5  10   9        0.61        1.54      2.50 o
   6  10   9        6.17        5.08      3.88 o
  -6  11   9       31.37       38.07      6.26 o
  -5  11   9        0.51        0.88      4.96 o
  -4  11   9       32.42       34.37      3.76 o
  -3  11   9       16.31       21.74      4.72 o
  -2  11   9        0.24       -0.48      2.80 o
  -1  11   9       71.71       69.81      7.08 o
   0  11   9       70.27       64.48      3.97 o
   1  11   9        3.80        2.24      2.56 o
   2  11   9       62.93       57.70      3.22 o
   3  11   9        0.04        1.27      3.19 o
   4  11   9       69.35       83.83      3.66 o
   5  11   9       20.56       21.07      2.75 o
   6  11   9        2.24        4.08      5.65 o
  -5  12   9        8.44       12.85      6.14 o
  -4  12   9       15.23       18.00      3.61 o
  -3  12   9        2.23        3.87      4.66 o
  -2  12   9       43.19       45.40      3.56 o
  -1  12   9        3.15        0.86      3.27 o
   1  12   9       40.86       41.79      2.97 o
   2  12   9       54.44       52.66      3.29 o
   3  12   9        2.86        3.47      2.96 o
   4  12   9       10.84        7.47      3.42 o
   5  12   9        6.44       10.84      3.65 o
  -4  13   9       10.19       13.17      3.90 o
  -3  13   9        2.88        4.32      5.08 o
  -2  13   9      131.44      122.26      4.46 o
  -1  13   9        6.63        5.75      3.37 o
   0  13   9        0.12       -0.09      3.49 o
   1  13   9       31.85       27.37      4.29 o
   2  13   9       12.15       10.07      2.85 o
   3  13   9        0.93        2.07      3.01 o
   4  13   9        8.36       11.86      3.46 o
   5  13   9        0.19        6.38      4.78 o
  -4  14   9        0.07       -1.06      5.35 o
  -3  14   9        0.06       -0.48      4.93 o
  -2  14   9        0.09       -1.12      5.20 o
  -1  14   9        0.90        1.06      5.44 o
   0  14   9       33.33       38.92      4.15 o
   1  14   9       11.16       11.41      4.00 o
   2  14   9       29.84       30.51      4.68 o
   3  14   9       43.99       51.86      4.15 o
   4  14   9       27.01       39.07      5.75 o
  -4  15   9        5.45        9.65      5.84 o
  -3  15   9        0.00       -0.60      5.20 o
  -2  15   9        3.67       11.67      5.41 o
  -1  15   9        5.18        4.80      3.89 o
   0  15   9        0.01        0.65      3.69 o
   1  15   9        4.39        2.85      4.06 o
   4  15   9        5.14        7.05      5.59 o
  -1  16   9        7.15       14.97      5.47 o
   0  16   9        4.27        3.78      5.53 o
  -5   0  10        0.62        0.70      3.24 o
  -4   0  10       13.75        8.80      3.27 o
  -3   0  10        0.11        0.48      3.11 o
  -2   0  10        0.30       -0.16      1.56 o
  -1   0  10       74.05       67.80      4.39 o
   0   0  10       55.69       43.65      4.45 o
   1   0  10      374.29      333.28      7.15 o
   2   0  10      887.27      902.06     10.64 o
   3   0  10     2357.04     2376.10     17.08 o
   4   0  10       72.83       74.48      6.14 o
   5   0  10       64.58       82.62      4.36 o
   6   0  10       84.82       86.48      4.45 o
   7   0  10       12.61        6.87      3.91 o
   8   0  10        1.18       -1.63      5.05 o
  -5   1  10        0.00        0.14      2.26 o
  -4   1  10        0.77        2.35      1.42 o
  -3   1  10       46.69       40.77      2.62 o
  -2   1  10        0.89        2.44      1.55 o
  -1   1  10        8.83        7.97      2.53 o
   0   1  10        1.13       -0.36      3.84 o
   1   1  10       39.36       49.82      3.39 o
   2   1  10       46.95       46.91      3.16 o
   3   1  10     1026.62     1088.53     41.15 o
   4   1  10        0.63        3.04      3.07 o
   5   1  10       44.24       44.09      3.12 o
   6   1  10        5.21        5.01      3.06 o
   7   1  10        2.63        0.74      3.90 o
   8   1  10        9.02        8.46      3.65 o
  -5   2  10        0.14        0.05      1.96 o
  -4   2  10       26.96       31.69      3.27 o
  -3   2  10        3.56        4.51      3.18 o
  -2   2  10       13.58       15.03      1.22 o
  -1   2  10        0.11        3.14      2.70 o
   0   2  10        6.38        5.30      2.54 o
   1   2  10     1867.38     1749.45     17.26 o
   2   2  10       99.22      102.03      6.40 o
   3   2  10      285.40      325.46      5.06 o
   4   2  10      424.53      436.40      5.87 o
   5   2  10       39.87       45.64      3.13 o
   6   2  10        0.19        1.47      3.71 o
   7   2  10        3.43        1.49      3.17 o
   8   2  10        6.56        6.48      3.85 o
  -5   3  10        2.05        1.54      3.36 o
  -4   3  10        0.25        0.03      3.02 o
  -3   3  10        2.79        6.35      3.24 o
  -2   3  10       20.68       22.27      1.83 o
  -1   3  10      144.95      165.97      2.81 o
   0   3  10        6.20       22.00      8.01 o
   1   3  10      181.25      166.32      9.70 o
   2   3  10        0.00        0.81      2.17 o
   3   3  10      264.54      278.07      6.95 o
   4   3  10      100.70      102.05      5.81 o
   5   3  10      181.01      173.28      4.71 o
   6   3  10       20.44       24.71      3.16 o
   7   3  10        0.03        0.88      5.02 o
   8   3  10        0.09        2.66      5.75 o
  -6   4  10       15.61       14.58      4.35 o
  -4   4  10        0.77        1.84      2.90 o
  -3   4  10       20.37       15.94      2.37 o
  -2   4  10       32.81       34.34      2.72 o
  -1   4  10      976.48      973.33      6.95 o
   0   4  10       28.14       25.77      4.26 o
   1   4  10        3.72        2.67      2.08 o
   2   4  10        2.27        2.66      2.38 o
   3   4  10        0.20        2.60      2.74 o
   4   4  10        0.43        3.78      3.34 o
   5   4  10       22.73       30.99      3.07 o
   6   4  10      118.06      109.37      3.72 o
   7   4  10       16.31       13.39      3.33 o
   8   4  10        1.27       -1.06      5.59 o
  -6   5  10      113.17       97.45      5.51 o
  -4   5  10        0.15        2.21      3.21 o
  -3   5  10       23.80       38.60      2.66 o
  -2   5  10        7.28        8.52      2.63 o
  -1   5  10       17.05       13.57      1.78 o
   0   5  10        5.94        2.15      4.11 o
   1   5  10        0.25       -0.39      2.00 o
   2   5  10       48.42       55.50      2.68 o
   3   5  10        2.37        0.72      2.27 o
   4   5  10       57.67       45.15      3.13 o
   5   5  10      301.63      292.49      6.01 o
   6   5  10       18.92       23.67      3.28 o
   7   5  10       59.23       56.23      3.66 o
   8   5  10        0.45        5.32      6.29 o
  -6   6  10        2.86        5.99      4.81 o
  -5   6  10        6.80        5.93      4.96 o
  -4   6  10       28.98       26.82      3.24 o
  -3   6  10      269.84      296.31     10.24 o
  -2   6  10        2.53        0.23      2.65 o
  -1   6  10       86.38       82.40      3.51 o
   0   6  10      298.10      266.86      4.52 o
   1   6  10       14.45       13.84      2.25 o
   2   6  10       17.87       15.75      2.12 o
   3   6  10        0.01       -0.69      3.15 o
   4   6  10       31.04       26.35      2.89 o
   5   6  10        6.41        7.12      2.95 o
   6   6  10        0.14        3.64      2.37 o
   7   6  10        6.80       11.40      2.69 o
  -6   7  10        7.53        8.95      5.14 o
  -5   7  10       64.51       70.32      5.63 o
  -3   7  10       23.39       20.74      2.67 o
  -2   7  10       37.59       35.19      3.03 o
  -1   7  10       34.23       46.27      3.28 o
   0   7  10        3.79        0.99      1.96 o
   1   7  10        5.78        6.99      2.29 o
   2   7  10       66.80       48.10      2.73 o
   3   7  10       42.53       28.75      2.43 o
   4   7  10      200.47      207.83      4.45 o
   5   7  10        0.38        0.41      3.31 o
   6   7  10        0.00        0.67      3.62 o
   7   7  10       34.11       37.86      6.11 o
  -7   8  10        2.58       -0.06      5.32 o
  -6   8  10       10.67       12.88      5.53 o
  -5   8  10       89.89      117.58      6.56 o
  -3   8  10       24.27       26.00      2.88 o
  -2   8  10       19.65       19.63      2.95 o
  -1   8  10       25.47       28.53      3.27 o
   0   8  10       33.86       34.44      2.32 o
   1   8  10        6.91        0.95      2.50 o
   2   8  10       37.36       38.09      3.20 o
   3   8  10        3.95        6.91      2.53 o
   4   8  10        2.89       -1.03      2.65 o
   5   8  10        0.22        0.18      2.83 o
   6   8  10        6.99        6.64      2.99 o
  -6   9  10        5.76        0.76      5.26 o
  -5   9  10        3.71        5.81      5.44 o
  -4   9  10       10.34       10.46      4.29 o
  -3   9  10       43.70       39.64      6.12 o
  -2   9  10        1.63        3.22      2.96 o
  -1   9  10      131.99      129.44      8.85 o
   0   9  10      146.41      141.38      3.55 o
   1   9  10       15.46       16.34      2.50 o
   2   9  10      464.10      446.25      6.86 o
   3   9  10       14.77       16.78      2.96 o
   4   9  10        2.37        2.73      2.73 o
   5   9  10        0.18       -0.51      4.87 o
   6   9  10        0.59        0.31      3.14 o
  -7  10  10        0.24       -1.15      5.68 o
  -6  10  10        0.42        1.87      5.53 o
  -5  10  10        0.05        3.96      5.20 o
  -4  10  10        6.97        9.37      4.05 o
  -3  10  10        1.48       -0.76      3.57 o
  -2  10  10       14.66       19.62      3.13 o
  -1  10  10        1.66        4.24      3.21 o
   0  10  10       77.09       69.73      4.04 o
   1  10  10       30.49       30.00      2.78 o
   2  10  10        6.21        6.31      2.86 o
   3  10  10       28.58       31.90      3.21 o
   4  10  10       65.96       57.20      2.85 o
   5  10  10        9.33       10.37      3.01 o
   6  10  10       14.09       10.99      3.80 o
  -6  11  10        0.08       -0.36      6.38 o
  -4  11  10       35.18       37.01      3.75 o
  -3  11  10       10.93        6.68      4.17 o
  -2  11  10        3.24        2.01      3.03 o
  -1  11  10        8.13        9.44      3.46 o
   0  11  10      167.49      160.20      5.11 o
   1  11  10       21.88       17.30      4.12 o
   2  11  10        3.14        3.19      2.64 o
   3  11  10       32.12       22.41      3.06 o
   4  11  10       35.99       36.71      3.61 o
   5  11  10        0.50        2.99      3.60 o
  -5  12  10        5.79        5.62      6.50 o
  -4  12  10        3.88        7.05      3.76 o
  -3  12  10        5.58        7.68      4.51 o
  -2  12  10        3.69        4.23      4.90 o
  -1  12  10        0.27       -1.18      5.23 o
   0  12  10        0.18        0.33      3.40 o
   1  12  10        0.65        3.75      3.82 o
   2  12  10       15.58       21.04      3.00 o
   3  12  10       38.04       41.79      3.30 o
   4  12  10        2.31        4.23      3.59 o
   5  12  10        8.03       14.32      3.79 o
  -3  13  10       11.47       10.49      4.93 o
  -2  13  10        6.77        3.77      3.22 o
  -1  13  10        1.53        0.27      5.56 o
   0  13  10       15.17       16.79      3.62 o
   1  13  10       80.27       70.02      4.33 o
   2  13  10       10.06        8.50      4.28 o
   3  13  10        3.01        3.91      3.01 o
   4  13  10       22.85       23.83      5.11 o
   5  13  10        0.08        7.92      5.53 o
  -3  14  10       18.14       23.68      5.96 o
  -2  14  10        0.30       -0.12      5.47 o
  -1  14  10       11.86       13.03      4.63 o
   0  14  10        0.00       -1.36      5.93 o
   1  14  10        0.25        3.24      5.62 o
   2  14  10        0.89       -0.15      6.23 o
   4  14  10       57.15       84.50      6.41 o
  -3  15  10        0.17       -0.91      5.81 o
  -2  15  10        4.51        2.03      5.14 o
  -1  15  10        1.23       -0.97      4.99 o
   0  15  10        1.36        0.33      5.50 o
   1  15  10        7.67        7.02      5.78 o
   0  16  10        1.00       -1.45      5.59 o
  -5   1  11        1.75        0.04      2.49 o
  -4   1  11      111.58      109.30      3.39 o
  -3   1  11        7.99        9.73      2.62 o
  -2   1  11        6.26        6.33      2.63 o
  -1   1  11      208.84      190.33      5.50 o
   0   1  11        0.00        5.44      4.11 o
   1   1  11     1168.34     1111.50     17.89 o
   2   1  11       23.29       65.56     13.74 o
   3   1  11       61.47       84.91     14.62 o
   4   1  11       13.48       11.70      3.77 o
   5   1  11       23.58       24.16      2.91 o
   6   1  11        0.52        0.64      3.88 o
   7   1  11        0.66        0.56      2.94 o
   8   1  11        1.70        1.47      3.84 o
  -4   2  11        8.58        7.41      3.48 o
  -3   2  11        5.45        5.03      2.55 o
  -2   2  11       45.76       47.20      2.98 o
  -1   2  11      240.40      235.08      7.75 o
   0   2  11      798.07      805.38     49.27 o
   1   2  11      896.24      895.29     76.89 o
   2   2  11        3.21       15.74      3.34 o
   3   2  11      153.05      163.90     15.19 o
   4   2  11      212.27      235.39      5.25 o
   5   2  11       27.41       23.08      3.04 o
   6   2  11       58.61       65.43      3.60 o
   7   2  11        3.77        2.16      3.24 o
   8   2  11        4.99        3.75      4.05 o
  -5   3  11        0.84        0.67      3.72 o
  -4   3  11        0.68       -1.33      3.42 o
  -3   3  11       24.16       15.91      4.08 o
  -2   3  11      558.04      537.16      8.43 o
  -1   3  11      439.05      502.26     13.48 o
   0   3  11       19.78       33.30     13.37 o
   1   3  11       28.52       25.35     12.44 o
   2   3  11        9.41       10.23      3.00 o
   3   3  11       49.48       55.81      4.78 o
   4   3  11      175.95      175.38      3.99 o
   5   3  11       18.93       24.04      3.12 o
   6   3  11        1.04        1.14      3.04 o
   7   3  11       19.49       12.46      3.28 o
   8   3  11        3.66        2.03      5.59 o
  -5   4  11        0.05       -1.24      4.20 o
  -4   4  11       25.02       23.86      3.66 o
  -3   4  11       97.34       99.78      4.90 o
  -2   4  11      495.57      500.98      8.25 o
  -1   4  11     1105.68     1065.48     11.41 o
   0   4  11       19.67       15.08     12.96 o
   1   4  11        2.58        4.06      3.06 o
   2   4  11        0.14        0.25      2.61 o
   3   4  11        2.53        4.34      2.52 o
   4   4  11       44.01       43.00      3.21 o
   5   4  11       98.93       97.79      3.71 o
   6   4  11        0.49        2.83      3.01 o
   7   4  11        2.18        1.68      3.96 o
  -4   5  11       91.30       86.88      4.39 o
  -3   5  11       52.87       55.68      4.25 o
  -2   5  11        9.10        9.34      3.07 o
  -1   5  11        5.03       10.40      3.43 o
   0   5  11      198.05      196.49      6.90 o
   1   5  11        1.70        1.71      2.62 o
   2   5  11        3.15        2.49      2.24 o
   3   5  11        4.34        1.65      2.54 o
   4   5  11       46.23       42.95      3.19 o
   5   5  11       20.08       23.55      3.15 o
   6   5  11       30.22       31.68      3.36 o
   7   5  11        0.01        2.70      3.84 o
  -6   6  11        5.07        1.94      5.02 o
  -5   6  11       32.48       37.89      5.38 o
  -3   6  11      508.87      522.07     21.37 o
  -2   6  11        4.73        4.84      4.19 o
  -1   6  11       45.10       44.61      7.26 o
   0   6  11       13.48        6.10      3.32 o
   1   6  11       15.71       12.05      2.24 o
   2   6  11       19.93       23.57      2.45 o
   3   6  11        7.17        3.47      2.57 o
   4   6  11       70.49       67.91      3.17 o
   5   6  11        3.82        6.39      2.81 o
   6   6  11       38.99       32.23      3.35 o
   7   6  11       16.46       18.90      5.75 o
  -6   7  11        9.27       11.46      5.53 o
  -5   7  11        1.10        4.93      5.11 o
  -3   7  11       17.04       18.64      2.88 o
  -2   7  11       30.39       29.43      3.09 o
  -1   7  11        7.47        4.92      2.94 o
   0   7  11        6.56        1.38      2.12 o
   1   7  11       10.34       10.03      2.41 o
   2   7  11        0.62        1.95      2.89 o
   3   7  11      160.18      132.19      6.01 o
   4   7  11        1.51        1.79      2.92 o
   5   7  11        4.40        4.33      2.86 o
   6   7  11        0.50        0.37      3.18 o
  -6   8  11        2.91        1.78      5.29 o
  -5   8  11       23.80       25.95      5.75 o
  -3   8  11        6.94        4.76      2.80 o
  -2   8  11       42.82       45.40      3.31 o
  -1   8  11       36.23       28.21      3.25 o
   0   8  11       60.76       51.80      3.78 o
   1   8  11       74.96       57.99      2.85 o
   2   8  11      203.01      171.64      3.79 o
   3   8  11        0.03        1.67      2.69 o
   4   8  11       63.33       57.81      3.16 o
   5   8  11        0.20        0.05      3.60 o
   6   8  11        1.27        1.51      5.08 o
  -6   9  11        2.33        3.14      5.50 o
  -5   9  11        4.91       11.64      6.05 o
  -3   9  11       13.99       11.45      2.83 o
  -2   9  11        0.00        1.44      3.04 o
  -1   9  11        9.24       10.12      3.37 o
   0   9  11       12.34       15.66      3.58 o
   1   9  11      231.62      205.98      3.76 o
   2   9  11        3.09        4.57      2.62 o
   3   9  11        9.21        9.39      2.57 o
   4   9  11        1.00        2.05      2.86 o
   5   9  11        0.27        2.48      4.02 o
   6   9  11        1.99        3.36      4.99 o
  -6  10  11        4.24        1.84      5.75 o
  -5  10  11        0.41        3.21      5.44 o
  -3  10  11        4.84        9.16      4.45 o
  -2  10  11       10.34        9.57      3.14 o
  -1  10  11       35.00       38.57      4.45 o
   0  10  11        5.88        6.20      3.56 o
   1  10  11        0.89        1.76      3.55 o
   2  10  11        1.29        5.21      2.73 o
   3  10  11       33.57       28.75      3.16 o
   4  10  11        2.50        3.97      2.65 o
   5  10  11        1.69        2.96      3.70 o
  -5  11  11        0.00        1.97      5.68 o
  -3  11  11        1.96        2.81      4.87 o
  -2  11  11        1.84        2.95      3.22 o
  -1  11  11      139.64      137.34      5.79 o
   0  11  11       11.59       11.04      3.73 o
   1  11  11        3.66        6.60      3.64 o
   2  11  11        0.31        1.29      2.84 o
   3  11  11        3.89       11.10      3.13 o
   4  11  11       17.93       20.37      2.78 o
   5  11  11        1.84       -0.30      5.17 o
  -4  12  11       17.69       23.95      6.68 o
  -2  12  11        1.09        1.52      3.43 o
  -1  12  11       20.16       31.04      5.64 o
   0  12  11        1.84        4.36      3.52 o
   1  12  11       26.33       20.23      4.09 o
   2  12  11        8.14       10.70      3.90 o
   3  12  11        5.20        6.09      3.04 o
   4  12  11        3.74        3.36      3.71 o
   5  12  11       10.21       14.03      5.75 o
  -2  13  11        6.37        3.54      5.84 o
  -1  13  11       45.29       61.23      4.82 o
   0  13  11        0.91        2.44      3.63 o
   1  13  11        7.33       11.90      4.36 o
   2  13  11        0.07        2.00      6.20 o
   4  13  11        0.19       -0.27      5.44 o
  -3  14  11        0.40        2.96      5.53 o
  -2  14  11       36.16       44.30      6.65 o
  -1  14  11        0.25        0.04      3.99 o
   0  14  11        0.07        0.87      3.69 o
   1  14  11       32.16       38.50      6.08 o
  -1  15  11        6.53        1.72      5.05 o
  -5   0  12        9.48       18.05      4.05 o
  -4   0  12        0.02       -1.42      3.99 o
  -3   0  12        2.53        1.69      3.84 o
  -2   0  12       55.19       67.84      4.93 o
  -1   0  12        7.34        4.23      4.66 o
   0   0  12      188.46      180.92      6.84 o
   1   0  12      503.33      529.70      9.52 o
   2   0  12     1929.63     1981.67     16.38 o
   3   0  12        1.81        4.02      4.75 o
   4   0  12      222.94      218.50      7.54 o
   5   0  12       31.52       39.65      6.08 o
   6   0  12       43.99       46.24      6.32 o
   7   0  12       14.95       23.92      6.17 o
  -5   1  12       14.21       16.30      4.26 o
  -4   1  12      143.19      143.90      3.92 o
  -3   1  12        5.55        8.39      2.86 o
  -2   1  12       36.28       38.50      4.14 o
  -1   1  12      133.20      123.61      6.45 o
   0   1  12       66.97       59.44      4.10 o
   1   1  12      192.56      213.69      7.22 o
   2   1  12      209.51      260.11     19.31 o
   3   1  12      258.10      274.58      5.72 o
   4   1  12       56.40       59.40      4.35 o
   5   1  12        0.29       -0.19      3.77 o
   6   1  12        0.81        1.99      3.99 o
   7   1  12        1.44        2.02      4.04 o
   8   1  12        4.30        2.69      5.75 o
  -5   2  12        6.67        7.44      4.26 o
  -4   2  12      103.02      102.37      3.63 o
  -3   2  12        0.35        2.76      2.81 o
  -2   2  12       22.21       30.55      3.14 o
  -1   2  12      193.18      210.37     17.30 o
   0   2  12      643.41      647.04     35.67 o
   1   2  12       11.01       19.80      3.32 o
   2   2  12      174.47      168.31      4.47 o
   3   2  12      105.48      111.16      4.34 o
   4   2  12       26.34       21.77      3.76 o
   5   2  12        0.03        0.17      3.62 o
   6   2  12       36.50       41.25      3.61 o
   7   2  12        2.76        0.50      3.93 o
   8   2  12        0.62        1.18      5.96 o
  -3   3  12        1.88        5.53      4.23 o
  -2   3  12      148.70      131.82      4.14 o
  -1   3  12      334.77      353.41     23.34 o
   0   3  12        8.07       19.96      9.81 o
   1   3  12        1.66        5.41      3.46 o
   2   3  12        1.93        4.20      3.32 o
   3   3  12       12.10        9.91      3.95 o
   4   3  12       27.25       24.68      3.11 o
   5   3  12       38.17       36.76      3.39 o
   6   3  12       10.81       10.27      3.32 o
   7   3  12        0.14       -1.37      4.18 o
  -4   4  12        5.98       -0.94      3.63 o
  -3   4  12       60.93       59.65      5.02 o
  -2   4  12      130.84      169.99      6.41 o
  -1   4  12      139.48      165.14      4.73 o
   0   4  12       11.72        5.67      3.48 o
   1   4  12       11.96        4.97      3.36 o
   2   4  12       19.25       12.76      3.35 o
   3   4  12        0.00       -0.58      3.10 o
   4   4  12       21.65       17.97      2.87 o
   5   4  12        0.02        1.98      3.02 o
   6   4  12        4.98        1.49      3.21 o
   7   4  12        0.33       -0.12      5.26 o
  -5   5  12       76.93       81.07      5.69 o
  -3   5  12      289.78      290.98      7.03 o
  -2   5  12       81.13       78.77      5.57 o
  -1   5  12      161.86      145.54      6.57 o
   0   5  12       37.83       23.15      3.74 o
   1   5  12       11.94        8.84      3.35 o
   2   5  12        3.75        1.06      2.55 o
   3   5  12        1.58        1.66      2.73 o
   4   5  12        0.67        2.41      2.91 o
   5   5  12        1.16        1.00      2.86 o
   6   5  12       10.18        9.34      3.15 o
   7   5  12        9.08        8.01      5.65 o
  -5   6  12        0.34        5.71      5.29 o
  -3   6  12      217.35      212.40      6.57 o
  -2   6  12       34.13       35.35      7.85 o
  -1   6  12       17.16        5.08      3.21 o
   0   6  12       63.18       38.69      5.14 o
   1   6  12        3.35        0.97      3.54 o
   2   6  12        0.81       -1.36      4.90 o
   3   6  12       74.92       65.03      3.19 o
   4   6  12        0.02        0.11      3.22 o
   5   6  12        5.73        5.09      2.79 o
   6   6  12        0.15        3.01      3.12 o
   7   6  12        4.48        6.80      5.62 o
  -5   7  12       76.93       86.18      6.44 o
  -3   7  12       48.35       59.97      4.54 o
  -2   7  12        5.27        4.92      3.16 o
  -1   7  12        7.65        9.24      3.31 o
   0   7  12      147.56      136.10      5.98 o
   1   7  12      169.98      161.15      3.67 o
   2   7  12        1.35        0.02      2.83 o
   3   7  12       70.25       71.80      3.26 o
   4   7  12        1.44        4.40      3.50 o
   5   7  12        2.34        5.87      2.92 o
   6   7  12        5.91        5.44      5.47 o
  -5   8  12      171.93      222.41      8.41 o
  -3   8  12        9.97       12.52      3.81 o
  -2   8  12        0.64       -0.59      2.96 o
  -1   8  12        8.22        8.10      3.30 o
   0   8  12        4.49        3.12      3.47 o
   1   8  12        6.41        7.03      2.57 o
   2   8  12        0.32        1.62      2.35 o
   3   8  12        0.01        1.91      3.73 o
   4   8  12       16.53       11.26      2.92 o
   5   8  12        7.20        6.49      3.06 o
  -6   9  12        5.49        6.11      6.26 o
  -5   9  12        4.11       11.43      6.08 o
  -2   9  12       17.90       20.99      3.35 o
  -1   9  12        1.59        2.46      3.36 o
   0   9  12        4.23        8.73      3.67 o
   1   9  12       51.18       36.72      4.20 o
   2   9  12       46.39       36.67      2.99 o
   3   9  12       12.17        8.03      2.96 o
   4   9  12        5.79        5.11      3.02 o
   5   9  12        4.58        6.66      3.74 o
   6   9  12        0.12       -1.00      5.84 o
  -5  10  12        0.91        4.02      6.41 o
  -2  10  12        0.77        2.33      3.28 o
  -1  10  12       39.99       34.74      3.70 o
   0  10  12       26.36       25.93      3.89 o
   1  10  12        3.42        5.58      3.94 o
   2  10  12       25.19       22.16      4.39 o
   3  10  12        4.37        2.44      2.65 o
   4  10  12       11.17       11.41      3.71 o
   5  10  12        1.95        5.49      3.91 o
  -2  11  12        9.90       14.10      3.58 o
  -1  11  12       20.11       18.24      3.89 o
   0  11  12       22.61       17.16      3.97 o
   1  11  12        0.36        0.51      4.04 o
   2  11  12        0.71        2.39      4.28 o
   3  11  12       17.41       14.36      3.21 o
   4  11  12        0.14        0.62      3.65 o
  -2  12  12       13.75       18.75      5.68 o
  -1  12  12        5.98       14.14      3.97 o
   0  12  12        0.30        0.40      3.92 o
   1  12  12        4.70        1.26      4.18 o
   2  12  12        0.11        2.33      4.08 o
  -2  13  12       56.03       54.80      6.56 o
  -1  13  12       48.34       58.33      7.42 o
   0  13  12        5.73        7.38      4.35 o
   1  13  12       21.24       25.43      5.87 o
  -1  14  12        8.36        9.56      5.41 o
   0  14  12        0.58        1.18      5.68 o
  -5   1  13       16.08       12.25      4.48 o
  -4   1  13       26.67       24.03      3.22 o
  -3   1  13        4.16        2.57      2.95 o
  -2   1  13       11.08        8.75      3.07 o
  -1   1  13        9.10        8.40      3.41 o
   0   1  13      101.46       95.44      4.54 o
   1   1  13       93.03      101.61      4.27 o
   2   1  13        0.27        5.39      3.30 o
   3   1  13        3.04        4.60      3.77 o
   4   1  13       48.70       47.80      4.07 o
   5   1  13        6.31        6.43      3.61 o
   6   1  13        1.41        7.04      4.35 o
  -5   2  13        2.91        4.75      4.41 o
  -4   2  13       57.69       53.90      4.16 o
  -3   2  13        0.01        1.69      2.99 o
  -2   2  13       31.60       34.16      3.59 o
  -1   2  13       19.52       13.63      4.23 o
   0   2  13      263.19      257.03     18.71 o
   1   2  13        5.72        5.33      3.18 o
   2   2  13        5.86        7.75      3.71 o
   3   2  13       62.86       61.27      4.11 o
   4   2  13        0.19       -0.73      5.41 o
   5   2  13        9.00        9.37      3.64 o
   6   2  13        1.29        2.63      3.94 o
  -5   3  13        0.47        2.66      4.51 o
  -4   3  13       46.21       42.59      3.53 o
  -3   3  13      160.66      135.53     14.75 o
  -2   3  13      102.59      125.70      4.27 o
  -1   3  13      178.18      170.82      9.17 o
   0   3  13       31.34       25.96      3.70 o
   1   3  13      152.26      139.96      4.53 o
   2   3  13        3.53        3.89      3.64 o
   3   3  13        3.04        0.95      3.62 o
   4   3  13        0.25       -0.88      5.11 o
   5   3  13       47.78       47.42      3.47 o
   6   3  13       12.12       12.36      3.30 o
  -3   4  13       19.16       26.73      4.96 o
  -2   4  13      608.71      561.08      7.48 o
  -1   4  13       40.19       36.57      3.67 o
   0   4  13       29.20       25.10      3.76 o
   1   4  13       79.94       78.59      4.11 o
   2   4  13        2.95        1.62      3.52 o
   3   4  13        0.11       -0.82      3.45 o
   4   4  13        1.25        0.98      2.84 o
   5   4  13        0.26        0.38      3.61 o
   6   4  13        1.10        0.85      5.84 o
  -3   5  13      206.71      223.04      6.93 o
  -2   5  13       16.14       18.75      5.02 o
  -1   5  13       41.47       41.23      7.61 o
   0   5  13       14.21       19.27      4.05 o
   1   5  13        0.85       -1.51      4.63 o
   2   5  13       20.15       18.05      3.55 o
   3   5  13       11.01        5.04      2.81 o
   4   5  13       10.00       11.12      2.85 o
   5   5  13        0.89        0.79      3.02 o
  -3   6  13      101.65       93.63      5.57 o
  -2   6  13       46.28       35.66      5.17 o
  -1   6  13        3.91        5.68      4.66 o
   0   6  13      104.43       96.74      4.17 o
   1   6  13        0.92        3.88      3.39 o
   2   6  13        1.04        1.01      2.45 o
   3   6  13        0.00        0.70      4.32 o
   4   6  13        1.81        3.37      3.03 o
   5   6  13        4.51        2.42      3.28 o
   6   6  13        0.27        1.90      5.41 o
  -3   7  13        5.22        6.26      4.23 o
  -2   7  13       26.80       27.51      3.46 o
  -1   7  13        3.87       -0.73      4.99 o
   0   7  13       23.62       20.20      5.17 o
   1   7  13       16.18       19.24      3.60 o
   2   7  13        0.27        0.82      2.70 o
   3   7  13        5.71        5.57      2.83 o
   4   7  13        0.25        1.79      3.59 o
   5   7  13        8.52        4.49      3.93 o
   6   7  13        6.37        2.93      5.50 o
  -5   8  13       31.97       38.95      6.86 o
  -2   8  13        0.01        0.01      3.18 o
  -1   8  13       12.75       16.57      3.53 o
   0   8  13        0.04        1.20      3.81 o
   1   8  13       27.31       20.11      5.29 o
   2   8  13       23.68       21.20      2.91 o
   3   8  13       16.45       14.91      2.89 o
   4   8  13        0.02        1.72      3.09 o
   5   8  13        0.44        2.84      3.94 o
  -5   9  13       69.92      112.33      8.02 o
  -2   9  13        1.25        3.23      3.38 o
  -1   9  13       23.11       20.67      3.81 o
   0   9  13        0.34        3.57      5.38 o
   1   9  13        0.01        0.36      3.50 o
   2   9  13        0.01        1.73      3.86 o
   3   9  13        0.20        2.43      3.38 o
   4   9  13        5.41        5.44      3.75 o
  -2  10  13        3.38        4.25      3.44 o
  -1  10  13       43.68       48.68      4.06 o
   0  10  13        3.02        4.97      3.90 o
   1  10  13        0.03        1.52      3.68 o
   2  10  13        8.11        9.12      4.45 o
   3  10  13        4.28        1.63      5.17 o
   4  10  13       14.79       15.63      4.93 o
  -2  11  13        8.52       16.45      5.56 o
  -1  11  13       18.22        7.61      3.89 o
   0  11  13       17.21       14.91      4.04 o
   1  11  13       19.47       14.40      4.38 o
  -2  12  13        4.79        6.38      5.90 o
  -1  12  13       13.94       15.33      4.20 o
   0  12  13       17.79       19.55      4.55 o
   1  12  13       16.12       14.33      6.38 o
  -2  13  13       16.15       22.17      6.17 o
  -1  13  13       12.94       29.94      5.84 o
  -4   0  14        1.75        1.18      4.48 o
  -3   0  14        5.26       -1.18      4.69 o
  -2   0  14        3.98       -0.27      4.93 o
  -1   0  14       57.82       58.95      5.26 o
   1   0  14        4.44        2.00      5.20 o
   2   0  14       35.93       51.65      5.99 o
   3   0  14       16.58       26.70      5.69 o
   4   0  14       19.16       10.80      5.90 o
   5   0  14       30.98       34.14      6.65 o
  -4   1  14        0.56        0.54      3.12 o
  -3   1  14       18.38       17.44      3.39 o
  -2   1  14       24.08       22.44      3.59 o
   0   1  14       36.75       24.18      3.65 o
   1   1  14        7.69        6.62      3.46 o
   2   1  14       58.17       53.31      3.99 o
   3   1  14        9.49       11.39      3.84 o
   4   1  14        2.46        3.52      4.22 o
   5   1  14        1.68        6.44      4.35 o
  -5   2  14        9.70        9.37      4.75 o
  -4   2  14       34.30       23.77      3.36 o
  -3   2  14        9.86        7.53      3.25 o
  -2   2  14       12.34        5.47      3.13 o
  -1   2  14        7.75        5.18      3.14 o
   0   2  14        0.26       -0.29      3.38 o
   1   2  14        1.86        1.19      3.19 o
   2   2  14       10.95        7.44      3.51 o
   3   2  14        9.08       10.15      3.88 o
   4   2  14        5.02        9.19      4.24 o
   5   2  14        9.81       12.64      4.22 o
  -5   3  14        4.57       10.25      5.11 o
  -4   3  14        5.70       10.92      5.05 o
  -3   3  14       55.07       51.75      3.87 o
  -2   3  14       75.56       83.32      4.23 o
  -1   3  14        0.28        4.90      5.11 o
   0   3  14        0.01        0.06      3.22 o
   1   3  14        0.65        3.06      3.49 o
   2   3  14        0.23        0.63      3.23 o
   3   3  14        0.52        0.55      3.73 o
   4   3  14        2.92        0.95      3.87 o
   5   3  14        0.65        2.69      5.75 o
  -5   4  14        2.11        3.96      4.99 o
  -4   4  14        0.18        8.25      5.14 o
  -3   4  14       32.29       36.63      3.66 o
  -2   4  14        1.69       11.72      3.55 o
  -1   4  14        0.13        4.38      3.70 o
   0   4  14       31.74       31.70      5.46 o
   1   4  14        0.26       -0.60      3.37 o
   2   4  14        0.08       -0.94      5.75 o
   3   4  14        1.07        0.16      3.35 o
   4   4  14        2.52        3.57      3.76 o
   5   4  14        8.30        3.84      6.11 o
  -3   5  14       16.87       19.83      4.51 o
  -2   5  14        0.07        2.57      3.53 o
  -1   5  14       42.67       41.27      3.82 o
   0   5  14        0.45        5.38      3.70 o
   1   5  14        6.42        0.60      3.73 o
   2   5  14        0.02       -0.40      3.66 o
   3   5  14       11.58       13.68      4.26 o
   4   5  14        0.36        2.42      3.11 o
   5   5  14        1.13        3.96      3.81 o
  -3   6  14       10.93       12.22      4.69 o
  -2   6  14       12.81       16.57      4.81 o
  -1   6  14       12.88        5.60      3.63 o
   0   6  14       23.29       23.62      3.71 o
   1   6  14       12.25       12.66      3.61 o
   2   6  14        6.85        9.27      3.86 o
   3   6  14        4.10        4.99      2.88 o
   4   6  14        5.43        2.37      3.79 o
   5   6  14        0.53        0.73      4.93 o
  -1   7  14        2.23       -0.63      5.23 o
   0   7  14       28.07       33.84      4.15 o
   1   7  14        4.29       10.90      3.88 o
   2   7  14        0.93        1.58      3.76 o
   3   7  14        9.65       12.36      3.00 o
   4   7  14        0.16        1.96      3.72 o
  -2   8  14       17.03       15.09      5.02 o
  -1   8  14        3.98        3.30      4.84 o
   0   8  14        0.04        2.36      4.90 o
   1   8  14       20.38       14.85      4.22 o
   2   8  14        9.24        6.95      3.68 o
   3   8  14        0.06        1.45      3.34 o
   4   8  14       17.81       26.70      5.38 o
  -2   9  14       13.94       13.40      5.02 o
  -1   9  14        3.89        1.65      3.72 o
   0   9  14        2.45        3.59      3.81 o
   1   9  14       14.44       11.59      6.91 o
   4   9  14        0.14       -0.97      4.99 o
  -1  10  14        6.71        9.73      4.28 o
   0  10  14       17.89       11.35      4.18 o
   1  10  14        0.03        0.41      4.42 o
  -1  11  14        8.61        4.77      4.16 o
   0  11  14        0.28       -1.06      6.11 o
  -1  12  14        0.37        0.11      4.19 o
  -4   1  15        6.17        3.24      3.35 o
  -3   1  15        4.87        0.93      3.23 o
  -2   1  15        7.95        1.67      3.42 o
  -1   1  15        3.80        1.55      3.70 o
   0   1  15        5.89        6.66      3.82 o
   1   1  15        2.60        4.31      3.59 o
   2   1  15       36.96       41.09      4.02 o
   3   1  15       27.92       23.20      3.86 o
  -4   2  15        2.36        1.97      4.78 o
  -3   2  15        1.21        1.21      3.46 o
  -2   2  15        0.38        2.81      5.11 o
  -1   2  15        7.62        5.77      3.65 o
   0   2  15       11.41       10.72      3.60 o
   1   2  15       10.48       11.17      3.58 o
   2   2  15        5.17        8.95      3.91 o
   3   2  15       13.17       17.80      3.75 o
  -5   3  15        0.12        2.54      5.32 o
  -4   3  15        3.43        3.45      5.23 o
  -3   3  15        2.01        3.23      3.51 o
  -2   3  15        0.68        0.13      3.65 o
  -1   3  15       30.85       24.92      3.75 o
   0   3  15        5.36        2.08      3.77 o
   1   3  15       17.52       11.18      3.65 o
   2   3  15        1.17        1.16      3.71 o
   3   3  15        8.90       17.86      4.52 o
  -5   4  15        1.35        4.14      5.62 o
  -4   4  15        0.02        3.60      5.50 o
  -3   4  15        3.95        1.07      3.46 o
  -2   4  15        4.55        4.33      3.64 o
  -1   4  15        7.09        8.84      3.81 o
   0   4  15        3.53        6.16      6.27 o
   1   4  15        0.41        0.30      3.62 o
   2   4  15        9.18       11.28      3.96 o
   3   4  15       21.96       33.69      4.53 o
  -5   5  15        1.50        7.35      5.96 o
  -4   5  15       41.50       40.68      6.11 o
  -3   5  15       10.91       10.32      4.54 o
  -2   5  15        0.16        0.47      3.52 o
  -1   5  15        0.06        5.02      5.68 o
   0   5  15        0.14        1.29      3.63 o
   1   5  15       53.85       68.80      4.76 o
   2   5  15       26.27       33.63      4.49 o
  -4   6  15        6.45       10.40      5.75 o
  -3   6  15        0.71       -0.21      5.20 o
  -2   6  15        0.88        3.99      3.91 o
  -1   6  15       12.30       12.82      4.07 o
   0   6  15        0.09        2.13      4.00 o
   1   6  15       23.93       27.43      4.57 o
   2   6  15        0.62        3.52      4.15 o
  -2   7  15        8.13       10.29      3.75 o
  -1   7  15       21.98       27.72      4.76 o
   0   7  15        0.55        0.85      3.99 o
   1   7  15        5.42       11.31      5.47 o
   4   7  15        4.24        6.05      4.84 o
  -2   8  15        7.31        3.96      4.99 o
  -1   8  15        0.00        1.72      5.32 o
   0   8  15        5.48       11.55      5.56 o
   1   8  15        0.80        5.56      6.14 o
  -1   9  15        0.70        0.82      5.23 o
   0   9  15        3.59        1.33      5.75 o
  -1  10  15        0.03       -0.06      5.44 o
  -4   0  16        0.06       -1.60      5.08 o
  -3   0  16        2.85        2.96      5.02 o
  -2   0  16        7.39        3.69      5.38 o
   0   0  16      111.51      142.43      7.59 o
   1   0  16       96.05      128.17      7.62 o
  -4   1  16        0.03        0.06      5.20 o
  -3   1  16        0.11       -1.48      5.47 o
  -2   1  16       17.25       21.64      3.92 o
  -1   1  16        3.28        1.09      3.89 o
   0   1  16        4.37        4.82      3.99 o
   1   1  16        9.17        9.96      4.23 o
  -4   2  16        1.50        1.33      5.26 o
  -3   2  16        2.68        0.80      3.59 o
  -2   2  16       15.74       21.56      3.80 o
  -1   2  16       34.82       45.35      4.30 o
   0   2  16        0.88       -0.02      4.01 o
   1   2  16        0.00        1.59      3.80 o
  -4   3  16        0.37        7.71      5.71 o
  -3   3  16        0.25        1.91      3.62 o
  -2   3  16        1.00        2.25      3.53 o
  -1   3  16        0.19        3.30      5.90 o
   0   3  16       29.87       40.50      4.47 o
   1   3  16        1.07        2.83      3.91 o
  -4   4  16       18.64       28.33      6.38 o
  -3   4  16        9.50        9.36      3.78 o
  -2   4  16       12.57       13.39      3.92 o
  -1   4  16        0.50        1.69      5.68 o
   0   4  16        2.03        1.29      3.91 o
   1   4  16        4.53        4.17      6.02 o
  -2   5  16        1.08       -0.91      5.29 o
  -1   5  16       12.15       10.95      5.62 o
   0   5  16        0.06        0.39      5.62 o
  -2   6  16        1.66        5.11      5.38 o
  -1   6  16        0.29        1.00      5.41 o
   0   6  16        2.87        7.53      6.20 o
  -2   7  16        3.80        5.50      5.35 o
  -1   7  16        0.37        3.05      5.68 o
  -1   8  16       24.03       36.98      6.14 o
  -2   1  17       18.36       19.75      5.56 o
  -3   2  17        0.07       -0.91      5.93 o
  -2   2  17       14.07       12.76      6.35 o
  -3   3  17        6.26        5.84      5.62 o
  -2   3  17        1.74        3.66      5.68 o
  -2   5  17       25.26       35.35      6.29 o
 
